# Supplementary material for: Mechanics-driven nuclear localization of YAP can be reversed by N-cadherin ligation in mesenchymal stem cells
Source: Nat Commun. 2021 Oct 28;12:6229. doi: 10.1038/s41467-021-26454-x (PMC8553821; doi:10.1038/s41467-021-26454-x)
Supplement: Supplementary file 3 — Source Data [file 41467_2021_26454_MOESM3_ESM.zip]

Archive with 3 entries (2 files):
- Source Files/Source_File_Main Manuscript.xlsx
- Source Files/Source_File_Supplementary Information.xlsx
- Source Files/
