# Supplementary material for: Mechanics-driven nuclear localization of YAP can be reversed by N-cadherin ligation in mesenchymal stem cells
Source: Nat Commun. 2021 Oct 28;12:6229. doi: 10.1038/s41467-021-26454-x (PMC8553821; doi:10.1038/s41467-021-26454-x)
Supplement: Supplementary file 3 — Source Data [file 41467_2021_26454_MOESM3_ESM.zip › Source Files/Source_File_Main Manuscript.xlsx]

## Sheet: Figure 1C
Long name	Stiffness	Stiffness	Stiffness	Stiffness	Stiffness	Stiffness	Stiffness	Stiffness	Stiffness	Stiffness	Stiffness	Stiffness
Unit	kPa	kPa	kPa	kPa	kPa	kPa	kPa	kPa	kPa	kPa	kPa	kPa
Comments	1.25_No	1.25_SR	1.25_HR	2_No	2_SR	2_HR	2.4_No	2.4_SR	2.4_HR	3_No	3_SR	3_HR
Data	2881.1	3348.65	3177.67	12672.2	10671.4	11428.4	19819.2	20680	17284.1	37205.6	40619.7	40528.1
	2870.05	3124.27	3104.07	12713.5	10904.6	9968.39	20558	19315.1	18543.9	38759	40870.9	40801.2
	2858.73	3120.02	3101.18	11442.6	9429.69	7257.06	20339.4	18398.4	20728.6	42572	40835.2	40530.7
	2845.46	3113.53	2977.31	11022.1	10590.5	9827.47	19840.4	21135.7	20072.4	39682.1	40935.7	39578.4
	2843.48	3087.82	2966.35	12358.2	9570.49	11451.8	19949.8	20120.6	20589.8	38600.2	40467.6	39524
	2835.13	3085.58	2946.41	12210.7	10217.8	8161.63	19970	20685.3	19312.8	37848.6	40404.3	40332
	2831.72	3044.36	2939.85	11432.1	13941.4	10424.3	20126.3	20278.6	22113.1	39415.8	40274	39949.4
	2802.07	3043.58	2906.73	12841.8	10628.2	13164.1	19912.3	19025.8	18448.2	40479.7	39997.6	40127
	2792.02	3043.38	2837.03	12468.2	10410.2	11523.7	20215	20828.1	19825.7	38801.3	40424	40018.6
	2788.34	3040.62	2808.4	11714	10288.8	12348.2	19966.3	20738.1	19004.9	41015.9	40421.6	39692
	2772.2	3019.41	2802.35	12373.6	10704.9	10161	20030.5	20365.6	21842.2	39579	40567.2	39434.7
	2767.08	2976.39	2776.42	11484.1	9964.51	8463.23	20756	20902.8	18135.4	40707.8	40616.3	40731.7
	2760.16	2948.24	2754.06	7941.96	11519.8	9708	20451.1	21030.3	18544.6	39945.7	40972.1	41352.1
	2734.79	2934.07	2700.46	10671.8	10786.3	11893.3	20644.8	20996.5	20211.3	40646	40503.6	40895.7
	2705.06	2927.9	2594.09	8804.8	11859.6	11583.8	20720.7	19366.1	20901.1	40544.1	39791.3	41264.5
	2703.24	2898.05	2418.27	12598.6	10440.9	13073.1	20625.3	19443.5	19664.7	39359	41058.2	41254.8
	2701.01	2885.9	2320.09	12360.6	10891.7	12632.4	20832.5	19602.1	19686.9	39779.4	40880.2	41203
	2677.7	2882.58	2312.65	12085	11247.6	11050.2	20779.1	19716.4	19087.3	40356.3	40322.2	41388
	2675.83	2854.3	2309.68	8158.42	10593.1	12238.5	20753.3	19800.6	17984.5	40194.5	40887.2	41511
	2614.79	2833.41	2298.52	11985.3	13482.1	13069.6	20749.5	19823.1	19818.9	40495	41495.8	41337
	2612.88	2816.67	2258.72	11900.5	10308.9	12345.2	17479.6	19326.8	19856.6	40156.5	40959.3	41394.5
	2605.93	2809.09	2249.92	11117	10062.9	9565.44	17640.5	20107.3	17230.6	42008.6	41604	41116.7
	2602.1	2795.85	2159.76	11110.4	13427.5	11523.3	19719.4	20104.7	18071.9	41196.5	41040.6	41087.7
	2586.72	2751.3	1815.36	10803.3	9909.02	8578.76	21521.1	18424.6	23229.2	41464.4	41339.7	41165.1
	2585.1	2705.57	1618.47	9482.22	12903.5	11399.2	19387	17946	20497.6	41061.1	41472.3	41866.5
	2560.97	2618.56	1518.71	11999.6	13380.1	11116.4	22542.6	17089.8	18087.3	41523.9	40867	41170.1
	2542.66	2607.47	1486.83	9548.94	10237.1	12811.2	21928.8	19337.9	20443.2	41664.1	41458.7	41661.1
	2477.93	2510.54	1485.22	10829.3	9585.55	11589.6	21724.9	19506.4	20245.4	41617.3	41249.5	41692.4
	2427.07	2358.22	1361.63	11096.1	13168.5	11470.6	19574.1	19357.3	20656.7	41686.3	41806.9	41505.7
	2407	2208.88	1351.58	10913.7	10183.6	10628.7	19899	19389.5	21146	40187.7	41265	40951.7
	2387.76	2168.58	1346.29	9668.62			20093.6	18765.2	20099.8	45026.5	41093.6	41064.9
	2386.56	2003.78		12284			19601.6	18602.8	20582.2	40528.7	41383.2	40866.5
	2375.09	1835.71		11937.5			20003.9	21097.5	17234.2	40405.7	41401.5	41393.3
	2351.46	1804.33		9694.52			20613.9	20610	19375.8	45705.2	41215	41614.8
	2311.98	1571.61		11978			20420.5	21314.4	19392.7	44762.4	41264.8	40908.4
	2285.52	1446.96		12385.2			19943	19963.2	20770.6	45003.5	41158.5	41672.5
	2282.1	1446.01		8978.64			20118.5	21277	20592.4	45116.7	41125.4	41599.2
	2276.64	1439.72		9733.08			20058.8	23955.6	29216.5	45263.9	41105.1	40862.1
	2260.57	1396.53		12779			20386.2	21266.5	19328.3	43638.4	42119.7	40849.9
	2254.07	1364.63		10292.2			20166	21074.4	20164.9	42696.8	41024.7	40689.1
	2248.03	1355.7		12368.3			19906.6	21380.9	20874.6	44186.3	41477.3	40679.9
	2194.93	1286.88		9843.23			19975.7	19923	21301.1	44597.4	41199.4	40878.3
	2174.14	1233.11		11894.3			19674.3	20272.1	21181.7	41490.8	41364.1	41824.4
	2169	1119.51		11092.8			19582.6	19915.6	19805.4	40662.1	41286.8	40691.6
	2130.21	1031.2		12371.2			20203.1	20594.9	20453.4	41020.6	41724.8	41008.4
	2125.82	1020.71		7944.54			20049.3	19329.5	19627.1	40262.5	41367.8	41811.6
	2082.11	976.614		12621.8			19712.3	20444.5	20399.5	40692.3		40818.6
	2064.1			11174.5			20799.1	20387.6	18869.8	40065.6		41150.4
	2059.86			9883.85			19896.8	19202.9	20263.1	40790.1		41282.4
	2038.45			11100.4			19615.9	20434	18232	40601.8		41246.5
	2028.97			11690.5			19481.1			40285.3		40892.1
	2013.52			9147.03			19660.2			39819.7		41477.1
	1999.26			9108.26			19985.4			40062.1		40813.5
	1996.84			12061.1			19766			40888.5		40324.1
	1989.13			8620.44			19643.7			40291.9		41603.7
	1944.65			10102.1			19602			39953.6		41513.6
	1936.66			10552.6			19931.7			40123		41026.1
	1922.93			10730.3			20338.6			40666.7		41228.9
	1875.16			12723.9			19784.7			40300.1		41150.4
	1817.19			12110.2			21174.8			39908.9		41076.1
	1810.65						20195.6					41916.1
	1765.93						20835.3					40993.9
	1760.58						21386.2					41098.2
	1697.61						21186.1					41389.3
	1620.64						21285.3					40749.9
	1594.47						20636.3
							21673.9
							21531.4
							21127.2
							20943.2
							21066.3
							20275.4
							20211.2
							20319.7
							20419.2
							20602
							20541.4
							20872.4
							20725.9
							20871.3
							19954
							20814.7
							20813.5
							20423.1
							20449.1
							20433.8
							20454.3
							20465.8
							21040.2

## Sheet: Figure 2F
Long name	YAP n/c ratio	YAP n/c ratio	YAP n/c ratio	YAP n/c ratio	YAP n/c ratio	YAP n/c ratio	YAP n/c ratio	YAP n/c ratio	YAP n/c ratio	YAP n/c ratio	YAP n/c ratio	YAP n/c ratio	YAP n/c ratio	YAP n/c ratio	YAP n/c ratio	YAP n/c ratio
Unit
Comments	2 kPa_SR	2 kPa_HR	2 kPa_SR_Bleb	2 kPa_HR_Bleb	11 kPa_SR	11 kPa_HR	11 kPa_SR_Bleb	11 kPa_HR_Bleb	20 kPa_SR	20 kPa_HR	20 kPa_SR_Bleb	20 kPa_HR_Bleb	41 kPa_SR	41 kPa_HR	41 kPa_SR_Bleb	41 kPa_HR_Bleb
Data	2.02798	2.95913	0.39547	1.87824	1.51938	1.61049	1.70559	1.12416	2.8633	2.51122	1.1204	1.54007	3.30959	1.58336	1.53102	1.48022
	2.12261	2.03194	0.44011	1.51916	2.06111	2.43365	0.92353	1.44761	1.1888	1.62698	0.99043	1.76703	2.33976	2.04757	1.37505	1.26405
	2.56621	1.27673	1.0803	1.12623	1.44205	2.67517	1.5628	1.35708	1.4556	1.59739	1.5152	1.55408	2.73164	2.74363	1.96912	1.96648
	2.32509	3.48289	0.69277	1.91359	1.28582	1.48797	0.75419	1.58057	1.9598	2.811	1.95977	1.82615	2.23128	2.94618	1.57377	1.09257
	1.08278	2.04348	0.77639	2.2793	2.62268	1.782	0.90823	1.30218	2.19844	2.48931	1.59879	1.48951	2.2533	3.20481	1.49205	1.03564
	1.59163	1.87478	0.99107	1.00278	1.19513	1.00382	1.50889	0.93244	1.33717	0.66502	0.83207	1.54859	2.0273	1.56806	1.78737	1.11587
	1.90141	2.46477	0.83605	1.5882	3.13182	2.43765	1.72554	1.26965	3.8612	1.18515	1.42544	1.85939	4.00058	2.07999	1.2859	1.43023
	1.85793	2.63432	0.9973	0.52456	2.01177	1.81254	1.646	1.29151	2.9367	2.47413	2.02301	1.69179	1.87729	1.75746	1.34305	1.47062
	1.39811	1.77166	0.79259	1.53557	1.53777	2.55988	1.45406	1.25986	2.47551	1.679	1.02563	0.98569	3.18504	2.0077	1.11758	1.07025
	1.00913	2.3643	0.35162	1.53457	3.20744	1.62549	0.98365	1.10243	3.10802	2.05335	2.12555	1.77381	3.15428	1.46817	1.30174	1.52844
	0.9432	1.66425	1.46425	1.72075	1.38519	1.59695	2.56442	1.92159	1.54474	0.99995	1.14944	1.43369	1.49322	2.00407	1.12611	1.9036
	1.2196	2.76865	1.1717	0.74894	1.87712	2.24021	1.75252	1.07669	4.01244	2.30162	1.31733	1.3881	2.01233	2.24896	1.88212	1.36993
	1.31034	1.93309	0.79731	1.523	1.10667	1.38967	1.63716	1.26894	2.82775	1.78513	1.64107	1.87206	2.86259	2.18274	1.48256	1.30684
	2.33295	1.81238	0.59833	1.38542	3.15153	1.9707	2.00103	1.11522	2.5189	1.68661	1.41856	1.48096	2.39847	1.17932	1.65088	1.7526
	1.15812	2.05057	0.86351	1.71413	2.05003	2.1024	1.32934	1.16977	3.51616	2.5882	1.4579	0.92573	4.6531	3.28354	1.63181	1.89072
	1.78297	0.98491	1.52105	1.41108	1.53451	2.5296	2.40399	1.59556	1.66126	1.57066	1.78286	0.98596	1.10364	2.29779	1.35985	1.74561
	1.21464	1.14842	1.52843	1.36422	0.98175	1.68531	1.62645	1.42913	2.24531	2.08271	1.02848	1.45588	1.098	1.36442	1.06849	1.54177
	2.35323	2.03079	1.44119	0.77297	1.99126	0.48649	1.38999	1.31104	1.5484	2.54474	1.38543	1.23495	3.06904	2.75851	1.46389	1.5834
	1.65703	1.81505	1.30291	0.89224	2.02358	1.39203	0.42103	1.33053	2.07807	1.39237	1.03497	1.15017	2.50006	3.94239	1.63616	1.22862
	1.45175	2.03306	1.48024	1.00713	2.6277	2.1572	0.93391	1.09267	3.35568	1.56138	0.92771	1.94381	2.6979	1.43855	1.73391	1.98688
	1.56636	1.65491	1.08355	1.39052	1.14596	0.57446	1.94136	0.91185	3.80027	2.46787	1.26375	1.41526	2.03631	2.39844	1.35957	1.62078
	2.15141	2.03296	0.96321	0.94952	2.84265	1.55333	1.70545	1.56174	4.2324	1.72096	1.83198	1.68415	2.16064	7.96358	1.36599	1.32905
	1.35684	1.20814	0.7995	1.04388	2.04915	2.59608	1.52763	1.20612	2.5104	1.85808	1.26999	1.65669	4.2593	2.63639	1.37706	1.33005
	1.74671	1.73642	1.26583	0.97605	1.15865	1.39872	1.09517	1.03016	3.55641	2.77753	1.6312	1.35857	2.31554	5.26137	1.4908	1.90165
	1.45956	1.92719	1.84235	1.28275	3.34634	0.84442	1.46277	1.48025	3.60382	1.58657	0.87029	1.93689	1.02801	1.4853	1.08718	1.29846
	2.24148	2.67907	0.80038	1.21874	1.36411	2.52225	2.13081	1.50376	3.66379	1.43092	2.00643	1.82998	2.13048	4.48916	1.17496	1.45018
	1.60379	1.96181	1.6835	1.37894	1.49149	0.48359	1.49738	1.65936	1.57101	1.15181	1.33051	1.18557	2.89906	2.6535	1.66069	1.87187
	2.09309	2.1216	0.53916	2.62509	1.13235	2.23207	2.22751	1.81765	3.53797	0.98574	1.18824	1.28727	1.96967	2.16152	1.57714	1.88173
	2.2481	2.25916	2.28072	1.17195	2.2017	2.28771	1.71371	2.01513	2.79884	1.21994	0.95841	1.23726	2.173	2.70446	1.6113	1.27881
	1.67397	1.06775	2.0491	1.39739	2.48073	0.50803	1.5417	1.64512	1.52084	1.14113	1.96275	1.06644	2.05165	1.79306	1.93222	1.50482
	1.77214	1.09854	0.87444	1.06872	2.87892	2.54497	2.02686	1.18194	2.81419	1.45968	1.35857	1.52119	3.48147	0.85062	1.8702	1.89087
	1.36252	1.80623	1.5814	1.70642	1.93627	2.50178	1.28503	1.98055	3.95168	1.38725	1.15553	1.46703	1.16735	1.67123	1.60738	1.59609
	1.58067	1.31596	2.33735	1.76355	2.00107	1.2075	0.56042	1.82639	2.52961	1.39435	1.4435	1.87972	2.18679	3.77789	1.35773	1.05986
	2.32001	1.54951	1.38429	2.40667	2.55597	1.31276	1.57706	1.94352	1.50038	1.51353	1.44304	1.60652	2.05099	2.05655	1.43954	1.13131
	1.52771	1.076	2.26612	1.07183	1.22682	1.64335	1.71401	1.49469	1.66809	1.39318	1.55809	1.63478	2.74824	1.32096	1.64645	1.43443
	2.41107	0.7675	1.17966	2.4162	2.82717	1.38597	0.85556	2.1159	3.90612	1.33398	1.92083		2.69777	2.48665	1.62167	1.86071
	1.89632	1.82872	2.44269	1.14736	2.50349	2.01285	1.6429	1.66939	2.07932	1.01687	1.31737		1.63275	1.58977	1.33181	1.2497
	1.99097	2.88485	0.39816	1.61136	0.98182	2.30872	2.08077	1.27765	2.08334	1.57773	1.96077		2.03491	2.99434	1.9962	1.10358
	2.43519	2.04145	2.86852	0.70393	1.90097	1.31642	0.6677	1.30458	2.09302	1.69787	0.68497		2.34465	2.32706	1.42206	1.01181
	1.64521	1.87308	1.96703	1.84096	2.8323	2.13571	2.20161	1.57281	2.59367	1.49868	1.54804		3.37383	2.38619		1.7705
	2.74598	1.41816	1.19047	1.59205	1.36867	1.77529	0.80594	0.95144	2.52989	1.88428	1.69009		3.00201	2.65889		1.30999
	1.5401	1.43155	1.19303	2.84292	2.69716	0.5549	1.82461	1.86176	1.66881	1.19026	1.32544		1.00109	4.25783		1.61913
	2.34464	1.87197	1.86325	1.18295	1.6542	1.74083	0.85493	1.6539	4.47465	1.58985	2.44933		3.99819	3.28342		1.22612
	1.20731	1.08306	1.72787	1.02907	2.38225	1.81567	1.82842	1.16051	2.15767	2.68813	1.63348		2.33465	3.37362		1.58327
	2.3458	2.08153	2.08198	0.9001	1.85802	2.11499	1.34104	2.04367	2.04776	1.40286	2.38399		2.20998	2.12589		1.39176
	0.6612	2.8615	1.36285	1.08674	0.3331	2.25803	1.01928	1.93915	1.98657	1.96591	2.17713		2.2024	1.20844		1.54681
	2.42902	1.45171	2.11792	1.9971	1.91941	1.5462	1.95468	1.56169	4.17037	1.27828	1.63261		1.6446	3.04295		0.94072
	1.5517	1.9744	1.71917	1.71419	2.43532	1.69115	1.36169	2.84423	3.34624	2.51765	1.89339		2.11014	2.78614		1.94216
	1.50549	1.08919	1.91657	1.74694	1.18633	1.27527	1.07213	1.36542	1.53608	1.19685	1.78091		2.20796	2.36375		1.9839
	1.68187	2.51842	1.31856	1.78576	1.36229	1.45736	2.49671	1.63071	1.35821	1.98427	0.99387		1.44464	2.81377		1.55683
	1.15149	1.9734	1.1794	1.12095	4.17416	2.31662	1.5924	1.65581	2.7655	1.99167	1.20187		2.44631	4.31001		1.53144
	1.923	2.16938	1.80027	0.92763	2.36199	1.91339	0.8927	1.86726	3.31763	1.88958	1.17078		4.29461	3.99765		1.70833
	2.11181	2.18435	2.32031	1.82533	1.54545	2.34838	1.83975	1.7225	4.24533	1.81593	1.28486		1.94012	1.60155		1.21019
	1.31571	2.33144	1.52277	1.14786	1.32859	2.35109	1.15784	1.80309	4.15462	1.71613			2.39683	3.58061		1.59597
	1.00304	0.85843	1.70844	1.7804	2.22754	1.98574	1.2019	2.24616	2.40964	0.64121			2.05045	3.77286		1.72661
	0.79872	1.83271	1.12562	1.76329	1.25873	1.84546	1.50352	1.13206	0.45002	1.98078			2.57874	2.8627		1.28266
	1.60557	0.74281	1.93767	1.55955	0.8374	1.07395	1.353	1.85995	2.20527	2.08292			4.09556	2.4476		1.79152
	1.48361	0.83194	1.03564	1.59137	2.95958	0.5828	1.56599	1.66721	2.14171	1.8419			5.03456	3.2205		1.80675
	2.16977	1.37204	1.85358	1.29696	3.13704	2.52856	0.87015	1.52713	1.66822	2.29365			2.16178	1.56995		1.67519
	2.03784	1.38919	1.85983	1.20347	2.62972	0.51096	1.18088	0.89315	1.98404	1.80971			1.60748	3.00312		1.25059
	2.53809	0.61271	2.05545	1.69675	1.5791	2.3942		1.46039	3.71702	2.21474			0.95579	1.73937		1.32303
	1.39332	1.35536	1.38996	1.76818	2.03508	2.11098		1.20731	2.39459	2.15034			2.33716	1.65314		1.59998
	0.52811	1.85488	1.15105	1.70213	3.36338	1.59983		1.44716	2.03155	1.64967			2.56258	3.32476		1.84215
	2.59742	1.61847	1.05456	1.10211	3.08111	2.0649		1.28413	1.20766	2.30947			2.4651	1.75805
	2.58801	2.22561	0.76915	0.89595	1.7767	1.29726		0.95534	3.40338	1.18893			1.99011	2.04808
	1.85009	1.47164	1.86219	1.12559	0.96837	2.52642			2.52244	1.29449			1.68588	2.88181
	1.38255	0.93808	1.17138	1.88638	1.7834	1.40205			1.02982	1.93515			3.43041	2.32313
	2.24206	2.38487	2.28965	1.58933	1.5303	2.18304			1.59577	2.1921			2.71802	4.56943
	1.81605	2.23881	1.21643	1.82425	2.75959	1.56406			2.99613				3.18017	1.91768
	2.09269	1.56486	1.96017	0.98987	1.22663	0.44756			1.64048				4.65124	2.72936
	1.76433	2.3252	2.58165	1.46032	1.51692	2.361			2.87205				2.71159	2.72664
	1.53905	0.82301	3.70708	1.63662	1.92321								4.12741	1.37401
	1.94498	1.08419	2.27081	1.75612	3.18146								2.88177	2.14517
	2.34299	1.20676	1.00315	1.51233	1.63916								2.19211	5.94119
	0.9709	2.95321	1.34602		2.95188								1.3858	1.36273
	1.31986	2.55282	2.14689		3.7141								3.58425	3.84752
	2.15661	1.02848	1.26271		1.69655								4.18669	2.20434
	2.24783	1.65808	0.95361		1.61213								2.59217	2.14165
	2.23577	2.07819	0.85576		1.45258								2.37589	3.52322
	1.38525	1.68743			1.86487								3.07493	1.30037
	2.22518	0.57607			1.97315								2.28078	2.88747
	1.67741	2.41315			2.56052								1.81636	1.969
		0.75113			1.19885								2.81505
		1.07458			1.35432								2.99113
		2.40903			1.65224								3.37848
		0.79195			1.68328								1.90925
		1.19223			3.28959								2.36203
					2.74085								2.62534
					1.47375								5.47667
					2.81416								4.94938
					1.63963								3.38225
					1.72049								2.09377
					2.5181								1.87024
					1.20093								1.4882
					2.63047								2.07856
					1.21202								1.52302
					1.2908								2.27463
					2.94515								4.20519
					1.56776								2.14291
					2.12146								1.66452
					1.87112								1.08293
					3.27444								3.31218
					3.08548								3.47887
					1.42336								4.51404
					1.68281								3.02784
					1.26768
					2.56189
					1.18135
					1.38518
					3.06877
					2.65785
					1.44522
					1.68054
					2.48205
					0.8117
					1.87745
					1.00725
					1.29044
					2.46206
					4.6016
					1.68262
					1.80579
					2.58154
					2.05982
					2.28152
					2.32905

## Sheet: Figure 3C
Long name	YAP n/c ratio	YAP n/c ratio	YAP n/c ratio	YAP n/c ratio		YAP n/c ratio	YAP n/c ratio	YAP n/c ratio	YAP n/c ratio
Unit
Group		S/R	S/R	S/R			H/R	H/R	H/R
Comments	DT1	DT1+So1	DT1+So3	Soft control		DT1	DT1+So1	DT1+So3	Soft control
Data	2.83648	3.044	2.21334	2.8633		2.83648	1.31431	1.81245	2.51122
	2.17841	1.89622	3.49348	1.1888		2.17841	2.06308	1.95113	1.62698
	2.80631	2.768	3.77881	1.4556		2.80631	1.86448	2.35555	1.59739
	4.07477	1.82058	3.15773	1.9598		4.07477	1.55853	1.17897	2.811
	2.97699	1.38239	1.54395	2.19844		2.97699	1.80628	2.25189	2.48931
	3.37432	2.17515	1.7662	1.33717		3.37432	1.42513	3.5753	0.66502
	2.5756	3.57728	3.04005	3.8612		2.5756	2.06302	1.91782	1.18515
	3.33316	2.56925	3.31337	2.9367		3.33316	1.80621	2.19167	2.47413
	3.49682	2.1944	2.96606	2.47551		3.49682	1.47039	1.52241	1.679
	1.64273	1.36318	1.86	3.10802		1.64273	0.97719	1.47386	2.05335
	3.56386	2.32839	3.34327	1.54474		3.56386	2.17338	1.51288	0.99995
	3.65021	2.35824	1.24462	4.01244		3.65021	1.09209	1.57356	2.30162
	2.86617	2.65011	2.55147	2.82775		2.86617	1.60208	1.59912	1.78513
	4.16804	1.87381	2.02462	2.5189		4.16804	2.39817	1.91666	1.68661
	2.43766	2.7509	3.54139	3.51616		2.43766	1.2197	1.91666	2.5882
	4.00628	2.69006	1.3333	1.66126		4.00628	2.33299	1.71769	1.57066
	4.52098	1.37937	1.946	2.24531		4.52098	0.65012	1.95518	2.08271
	5.43344	2.47932	2.33506	1.5484		5.43344	1.49831	2.50439	2.54474
	2.85519	4.00587	2.1481	2.07807		2.85519	1.73858	1.68798	1.39237
	3.04472	1.84205	3.19168	3.35568		3.04472	0.88707	1.9077	1.56138
	3.03316	1.25064	2.13145	3.80027		3.03316	1.65999	1.85247	2.46787
	2.58025	2.63945	2.95338	4.2324		2.58025	1.1087	1.11194	1.72096
	1.7506	3.02121	2.14358	2.5104		1.7506	1.76314	1.4712	1.85808
	2.85623	1.93902	2.55526	3.55641		2.85623	2.17021	2.96302	2.77753
	3.43195	2.48972	2.31181	3.60382		3.43195	1.49074	2.26763	1.58657
	2.10549	4.54755	1.24462	3.66379		2.10549	1.63488	1.22068	1.43092
	2.85394	1.70172	3.37191	1.57101		2.85394	1.12471	1.17377	1.15181
	1.69955	1.85482	2.10525	3.53797		1.69955	2.68138	2.04575	0.98574
	1.85253	3.23506	1.75426	2.79884		1.85253	1.3359	1.99608	1.21994
	2.39203	1.83746	2.43058	1.52084		2.39203	1.64789	2.73185	1.14113
	5.04528	2.35837	2.59252	2.81419		5.04528	1.40267	1.94805	1.45968
	3.77668	3.26163	2.62413	3.95168		3.77668	1.17264	1.47163	1.38725
	4.56315	3.13658	3.23897	2.52961		4.56315	1.87535	2.03163	1.39435
	2.62843	2.75594	2.16195	1.50038		2.62843	2.48751	1.25048	1.51353
	2.68829	3.16896	1.8429	1.66809		2.68829	1.90155	2.161	1.39318
	5.08927	2.22973	1.77693	3.90612		5.08927	1.69731	0.81633	1.33398
	2.27898	5.2873	2.58409	2.07932		2.27898	1.77658	1.94597	1.01687
	3.88085	2.15831	2.32102	2.08334		3.88085	1.34925	1.40228	1.57773
	3.40837	1.68857	3.07335	2.09302		3.40837	3.07656	1.50717	1.69787
	2.94511	1.96215	3.70054	2.59367		2.94511	0.60085	1.98989	1.49868
	3.87291	1.97939	2.24201	2.52989		3.87291	1.65001	2.50228	1.88428
	3.61962	1.97462	3.23407	1.66881		3.61962	2.07526	2.34381	1.19026
	2.62866	2.25634	3.79372	4.47465		2.62866	0.69249	1.93361	1.58985
	3.6247	2.44072	2.86932	2.15767		3.6247	1.77063	2.0416	2.68813
	2.62932	2.09441	2.75109	2.04776		2.62932	1.94963	2.52624	1.40286
	3.188	1.83706	3.7575	1.98657		3.188	2.38566	2.64267	1.96591
	3.78626	1.36886	3.35431	4.17037		3.78626	2.31556	2.71504	1.27828
	3.25431	1.33857	2.98754	3.34624		3.25431	1.06726	2.57801	2.51765
	4.02266	3.43874	4.25605	1.53608		4.02266	1.18274	1.9276	1.19685
	1.95305	2.29608	1.12464	1.35821		1.95305	2.03627	2.2484	1.98427
	5.95763	2.54141	1.47594	2.7655		5.95763	1.6424	1.77699	1.99167
	3.58224	2.96249	1.07377	3.31763		3.58224	1.65823	2.30112	1.88958
	6.98344	4.32535	3.53845	4.24533		6.98344	2.85968	2.04014	1.81593
	2.98257	2.39117	3.43953	4.15462		2.98257	1.97864	1.52944	1.71613
	2.07446	1.9129	2.29306	2.40964		2.07446	2.54871	1.31115	0.64121
	2.21894	2.11844	2.1046	0.45002		2.21894	1.8491	1.40807	1.98078
	3.42896	1.87651	2.80303	2.20527		3.42896	1.31483	1.88206	2.08292
	3.12384	1.45148	3.22185	2.14171		3.12384	1.56203	1.2515	1.8419
	3.42527	2.42339	3.23005	1.66822		3.42527	1.35734	0.82411	2.29365
	2.76027	3.47087	1.25835	1.98404		2.76027	2.71854	2.19016	1.80971
	2.79898	1.77173	2.15795	3.71702		2.79898	1.40085	2.18425	2.21474
	2.34762	3.12696	2.79299	2.39459		2.34762	2.33634	1.27946	2.15034
	4.27592	2.32529	1.98649	2.03155		4.27592	2.77499	1.09537	1.64967
	2.54058	2.11225	1.82665	1.20766		2.54058	1.33874	1.51704	2.30947
	4.43899	2.51486	2.60698	3.40338		4.43899	1.79816	1.88337	1.18893
	3.17988	2.74348	1.86178	2.52244		3.17988	1.53312	2.41616	1.29449
	4.95073	3.09569	1.68978	1.02982		4.95073	1.27001	1.40685	1.93515
	5.11439	1.56973	2.29346	1.59577		5.11439	0.6491	1.82045	2.1921
	3.2064	1.31178	2.34951	2.99613		3.2064	2.05565	1.95093
	2.5722	2.43299	3.51813	1.64048		2.5722	1.37356	2.72636
	3.29564	3.47959		2.87205		3.29564	1.32301	1.26049
	3.69167	2.6622				3.69167	1.09318	1.13186
	3.48536	2.24896				3.48536	1.5158	1.40254
	3.9794	3.94126				3.9794	1.63111	0.76682
	2.8036	2.7991				2.8036	1.07015	1.74251
	2.9471	2.0862				2.9471	1.44643	1.17073
	4.18162	2.17426				4.18162	1.45983	1.20665
	3.77416	1.20594				3.77416	1.5894	1.65176
	2.30599	3.70898				2.30599	2.2164	1.57828
	2.55471					2.55471	1.05715	1.40646
	2.05939					2.05939	1.4483	1.07506
	2.4111					2.4111	2.64931	1.4992
	2.94058					2.94058	2.90222	2.70233
	2.65349					2.65349	0.77751	2.02193
	3.0585					3.0585	1.66216	1.56785
	2.19157					2.19157	1.94404	1.40335
	2.99986					2.99986	2.98061	2.86348
	5.43678					5.43678	1.77035	2.00739
	2.83557					2.83557	2.08833	1.64283
	5.83427					5.83427	3.00282	1.86939
	2.47506					2.47506	2.8578	1.53023
	3.40286					3.40286	3.05111	2.44757
	1.79672					1.79672	2.38839	1.7589
	1.51078					1.51078	2.86308	1.93454
	5.58371					5.58371	2.60068	1.65156
	5.74768					5.74768	2.77564	1.30596
	2.38186					2.38186	1.25277	2.22975
	2.32859					2.32859	2.4403	2.73672
	1.89019					1.89019	1.85518	2.47168
	2.14011					2.14011	1.47846	1.75446
	2.4234					2.4234	2.13363
	3.83943					3.83943	1.01252
	3.40095					3.40095	2.54546
	3.96939					3.96939	1.37225
	4.02204					4.02204	1.13836
	3.82383					3.82383	1.52945
	7.19659					7.19659	1.22429
	3.66211					3.66211	2.62889
							1.214
							2.20527
							1.39058
							1.16855
							1.98429
							2.33312
							2.33175
							1.41197
							0.60297
							1.87105
							1.50906
							0.73411

## Sheet: Figure 3D
Long name	YAP n/c ratio	YAP n/c ratio	YAP n/c ratio	YAP n/c ratio	YAP n/c ratio		YAP n/c ratio	YAP n/c ratio	YAP n/c ratio	YAP n/c ratio	YAP n/c ratio
Unit
Group			S/R	S/R	S/R				H/R	H/R	H/R
Comments	DT1	DT3	DT3+So1	DT3+So3	Soft control		DT1	DT3	DT3+So1	DT3-So3	Soft control
Data	2.83648	4.40247	1.41111	3.21094	2.8633		2.83648	4.40247	2.22559	1.73931	2.51122
	2.17841	4.03864	1.67098	3.12941	1.1888		2.17841	4.03864	2.01456	1.26387	1.62698
	2.80631	4.51005	3.35088	3.0693	1.4556		2.80631	4.51005	1.84404	2.61144	1.59739
	4.07477	2.72425	4.09117	2.4999	1.9598		4.07477	2.72425	2.26081	1.76458	2.811
	2.97699	4.38102	2.14004	3.6623	2.19844		2.97699	4.38102	0.73461	2.50099	2.48931
	3.37432	2.69023	1.87161	1.78382	1.33717		3.37432	2.69023	1.8047	3.29298	0.66502
	2.5756	4.71988	3.73592	2.53108	3.8612		2.5756	4.71988	1.6886	1.80727	1.18515
	3.33316	3.19233	1.57654	1.63937	2.9367		3.33316	3.19233	1.69859	1.78078	2.47413
	3.49682	4.90807	1.64542	3.85163	2.47551		3.49682	4.90807	1.64161	2.47922	1.679
	1.64273	3.03652	2.50993	1.84884	3.10802		1.64273	3.03652	1.29565	2.17148	2.05335
	3.56386	3.68431	2.11743	3.589	1.54474		3.56386	3.68431	1.9535	1.92118	0.99995
	3.65021	3.40463	3.63458	1.43199	4.01244		3.65021	3.40463	1.74202	2.33303	2.30162
	2.86617	5.43401	2.01084	2.30938	2.82775		2.86617	5.43401	2.42808	1.76886	1.78513
	4.16804	4.00899	2.70707	4.07595	2.5189		4.16804	4.00899	2.9684	1.4823	1.68661
	2.43766	3.20119	4.25854	2.51086	3.51616		2.43766	3.20119	1.46167	1.74257	2.5882
	4.00628	2.86504	2.84528	4.37705	1.66126		4.00628	2.86504	2.04826	0.95593	1.57066
	4.52098	4.95602	4.37906	2.03178	2.24531		4.52098	4.95602	2.29976	2.25804	2.08271
	5.43344	4.02114	1.8777	3.4984	1.5484		5.43344	4.02114	2.55628	1.38295	2.54474
	2.85519	2.9493	2.41874	2.38383	2.07807		2.85519	2.9493	1.7795	1.80442	1.39237
	3.04472	5.45932	2.80537	3.64103	3.35568		3.04472	5.45932	3.35131	2.07591	1.56138
	3.03316	4.21651	1.65168	2.51705	3.80027		3.03316	4.21651	1.77164	1.93962	2.46787
	2.58025	2.32024	2.74041	3.33985	4.2324		2.58025	2.32024	1.41818	1.93519	1.72096
	1.7506	3.43043	2.91231	2.89666	2.5104		1.7506	3.43043	1.57037	2.06211	1.85808
	2.85623	5.53015	2.38323	3.38899	3.55641		2.85623	5.53015	2.26021	2.21212	2.77753
	3.43195	3.56912	2.6366	2.4738	3.60382		3.43195	3.56912	1.6121	2.68726	1.58657
	2.10549	3.34922	2.5386	1.94179	3.66379		2.10549	3.34922	1.86908	2.29953	1.43092
	2.85394	5.4083	4.82627	3.61298	1.57101		2.85394	5.4083	1.61231	2.00506	1.15181
	1.69955	2.91881	3.36649	2.22342	3.53797		1.69955	2.91881	1.62008	1.98408	0.98574
	1.85253	4.57917	2.50578	4.23918	2.79884		1.85253	4.57917	1.44045	1.77039	1.21994
	2.39203	3.20245	2.90351	3.82862	1.52084		2.39203	3.20245	2.28559	1.30112	1.14113
	5.04528	4.65322	4.35585	3.33259	2.81419		5.04528	4.65322	1.13858	1.80256	1.45968
	3.77668	4.27901	2.21754	2.45979	3.95168		3.77668	4.27901	2.09162	1.38504	1.38725
	4.56315	3.03033	2.2806	2.02074	2.52961		4.56315	3.03033	1.79775	2.09222	1.39435
	2.62843	3.21188	3.59762	1.80304	1.50038		2.62843	3.21188	1.52232	1.45288	1.51353
	2.68829	3.39012	4.68941	3.01882	1.66809		2.68829	3.39012	1.36514	0.91407	1.39318
	5.08927	2.33218	4.55688	2.39015	3.90612		5.08927	2.33218	1.55803	1.31572	1.33398
	2.27898	3.02462	3.58261	2.49217	2.07932		2.27898	3.02462	2.34966	2.37005	1.01687
	3.88085	5.32375	1.46136	3.04117	2.08334		3.88085	5.32375	2.1666	1.99835	1.57773
	3.40837	3.5248	2.45649	1.87094	2.09302		3.40837	3.5248	1.1506	2.03619	1.69787
	2.94511	3.04376	2.20952	2.69729	2.59367		2.94511	3.04376	1.56987	2.65357	1.49868
	3.87291	3.99282	3.48869	3.47982	2.52989		3.87291	3.99282	1.61492	1.59684	1.88428
	3.61962	2.76069	3.07577	3.97983	1.66881		3.61962	2.76069	1.70431	2.51097	1.19026
	2.62866	2.57533	2.37402	3.12605	4.47465		2.62866	2.57533	2.01004	1.67632	1.58985
	3.6247	4.82336	2.02133	3.0408	2.15767		3.6247	4.82336	0.94645	2.86379	2.68813
	2.62932	4.45404	3.40422	1.66066	2.04776		2.62932	4.45404	1.69945	2.21161	1.40286
	3.188	4.79806	1.36986	2.54981	1.98657		3.188	4.79806	2.25402	2.82504	1.96591
	3.78626	3.56599	3.56016	1.81137	4.17037		3.78626	3.56599	2.50217	1.97933	1.27828
	3.25431	2.99786	2.80121	2.71723	3.34624		3.25431	2.99786	2.20981	1.88178	2.51765
	4.02266	4.49319	2.79722	3.07635	1.53608		4.02266	4.49319	1.96514	2.08126	1.19685
	1.95305	3.06994	1.92946	3.23661	1.35821		1.95305	3.06994	2.52637	1.69473	1.98427
	5.95763	5.08187	2.56313	3.02897	2.7655		5.95763	5.08187	1.96098	1.25367	1.99167
	3.58224	3.01704	1.919	3.93181	3.31763		3.58224	3.01704	2.37264	2.96294	1.88958
	6.98344	4.32166	4.00321	2.25638	4.24533		6.98344	4.32166	1.24914	1.67964	1.81593
	2.98257	2.02115	2.92744	2.49197	4.15462		2.98257	2.02115	2.64796	1.68326	1.71613
	2.07446	4.08167	3.57362	3.04437	2.40964		2.07446	4.08167	1.11767	1.34095	0.64121
	2.21894	3.07176	5.32588	3.23927	0.45002		2.21894	3.07176	1.9121	1.69772	1.98078
	3.42896	5.10004	2.97946	3.22248	2.20527		3.42896	5.10004	2.03373	1.83308	2.08292
	3.12384	5.0897	2.95983	3.35253	2.14171		3.12384	5.0897	1.91638	2.59818	1.8419
	3.42527	2.58356	1.31435	2.56056	1.66822		3.42527	2.58356	2.49923	1.69682	2.29365
	2.76027	5.33778	2.49916	4.02572	1.98404		2.76027	5.33778	1.92421	1.52225	1.80971
	2.79898	4.76656	4.0881	2.00976	3.71702		2.79898	4.76656	1.44982	0.73308	2.21474
	2.34762	4.5309	2.43199	4.29731	2.39459		2.34762	4.5309	1.90001	1.85252	2.15034
	4.27592	3.42318	3.41347	2.62377	2.03155		4.27592	3.42318	2.27828	2.14391	1.64967
	2.54058	2.8969	2.93263	3.37581	1.20766		2.54058	2.8969	2.07013	1.60175	2.30947
	4.43899	3.57604	3.21311	3.42358	3.40338		4.43899	3.57604	1.55371	1.4042	1.18893
	3.17988	3.99191	2.60029	4.15319	2.52244		3.17988	3.99191	2.28381	1.33976	1.29449
	4.95073	3.33752	1.35416	3.34907	1.02982		4.95073	3.33752	3.68835	3.14067	1.93515
	5.11439	3.60318	2.49722	3.20359	1.59577		5.11439	3.60318	2.01095	1.20768	2.1921
	3.2064	5.41623	1.20044	2.40264	2.99613		3.2064	5.41623		3.39113
	2.5722	3.70617	4.25884	3.83397	1.64048		2.5722	3.70617		1.79683
	3.29564	4.0449	2.59482	3.55216	2.87205		3.29564	4.0449		2.92465
	3.69167	3.8684	3.37023	2.38354			3.69167	3.8684		1.11392
	3.48536	3.49383	1.19018	2.18346			3.48536	3.49383
	3.9794	3.92915	1.79715	2.73989			3.9794	3.92915
	2.8036	5.16428	3.8035	2.21652			2.8036	5.16428
	2.9471	4.25349	4.64596	3.55359			2.9471	4.25349
	4.18162	5.15104	4.57396	2.88258			4.18162	5.15104
	3.77416	3.2274	1.28734				3.77416	3.2274
	2.30599	3.4296	3.96877				2.30599	3.4296
	2.55471	2.5932	2.00599				2.55471	2.5932
	2.05939	3.41528	2.80127				2.05939	3.41528
	2.4111	5.09613	2.42254				2.4111	5.09613
	2.94058	2.77073	3.09593				2.94058	2.77073
	2.65349	4.84685	3.11396				2.65349	4.84685
	3.0585	4.34067	3.34884				3.0585	4.34067
	2.19157		2.79682				2.19157
	2.99986		2.86274				2.99986
	5.43678		3.60845				5.43678
	2.83557		2.59593				2.83557
	5.83427		2.52239				5.83427
	2.47506		3.85637				2.47506
	3.40286		2.64512				3.40286
	1.79672		3.83982				1.79672
	1.51078						1.51078
	5.58371						5.58371
	5.74768						5.74768
	2.38186						2.38186
	2.32859						2.32859
	1.89019						1.89019
	2.14011						2.14011
	2.4234						2.4234
	3.83943						3.83943
	3.40095						3.40095
	3.96939						3.96939
	4.02204						4.02204
	3.82383						3.82383
	7.19659						7.19659
	3.66211						3.66211

## Sheet: Figure 3E
Long name	YAP n/c ratio	YAP n/c ratio	YAP n/c ratio	YAP n/c ratio	YAP n/c ratio	YAP n/c ratio	YAP n/c ratio	YAP n/c ratio	YAP n/c ratio	YAP n/c ratio		YAP n/c ratio	YAP n/c ratio	YAP n/c ratio	YAP n/c ratio	YAP n/c ratio	YAP n/c ratio	YAP n/c ratio	YAP n/c ratio	YAP n/c ratio	YAP n/c ratio
Unit
Group					S/R	S/R	S/R	S/R	S/R	S/R						H/R	H/R	H/R	H/R	H/R	H/R
Comments	DT1	DT3	DT7	DT10	DT10+So1	DT10+So3	DT10+So5	DT10+So7	DT10+So10	Soft control		DT1	DT3	DT7	DT10	DT10+So1	DT10+So3	DT10+So5	DT10+So7	DT10+So10	Soft control
Data	2.83648	4.40247	7.70992	4.2859	8.74639	6.30598	4.16536	5.89063	4.39054	2.8633		2.83648	4.40247	7.70992	4.2859	3.04295	8.00625	4.22564	6.86678	4.76081	2.51122
	2.17841	4.03864	6.48151	6.08018	3.05013	3.7418	1.91113	3.45388	3.8066	1.1888		2.17841	4.03864	6.48151	6.08018	3.47679	3.11923	2.78544	6.45619	4.07783	1.62698
	2.80631	4.51005	5.0465	4.09388	9.49423	6.04526	4.93367	6.33171	3.90735	1.4556		2.80631	4.51005	5.0465	4.09388	4.62018	2.07345	2.04953	2.9858	7.09449	1.59739
	4.07477	2.72425	1.75257	8.93726	2.02887	3.63624	6.23834	6.62072	3.29555	1.9598		4.07477	2.72425	1.75257	8.93726	1.92344	5.13801	2.18964	3.80267	3.19177	2.811
	2.97699	4.38102	2.73718	8.2641	7.8578	7.74092	6.72241	2.08844	3.53794	2.19844		2.97699	4.38102	2.73718	8.2641	3.67612	6.7287	6.55157	3.62985	4.69814	2.48931
	3.37432	2.69023	3.11963	2.3043	5.00087	8.67096	6.91224	2.36281	3.73728	1.33717		3.37432	2.69023	3.11963	2.3043	6.03658	6.73431	3.63076	2.14284	1.70266	0.66502
	2.5756	4.71988	4.06489	4.50224	5.35347	2.85949	3.81008	9.25721	3.18759	3.8612		2.5756	4.71988	4.06489	4.50224	6.50773	7.44005	3.58661	5.88914	2.65485	1.18515
	3.33316	3.19233	4.84291	2.56275	3.53762	7.91318	1.81782	6.05808	3.31369	2.9367		3.33316	3.19233	4.84291	2.56275	4.59942	2.8825	2.48635	5.49808	2.70432	2.47413
	3.49682	4.90807	1.6182	6.92931	4.18963	3.18962	4.28028	1.45396	7.52373	2.47551		3.49682	4.90807	1.6182	6.92931	7.17481	1.92116	1.89663	2.77531	5.45542	1.679
	1.64273	3.03652	4.79328	4.12898	4.61747	4.08509	5.23911	8.12865	6.25838	3.10802		1.64273	3.03652	4.79328	4.12898	3.76168	4.13861	5.11512	3.36407	5.29581	2.05335
	3.56386	3.68431	2.8566	5.49359	3.70485	3.68616	5.76534	6.59642	5.63744	1.54474		3.56386	3.68431	2.8566	5.49359	1.73579	6.20968	3.61525	3.49256	5.02478	0.99995
	3.65021	3.40463	4.66887	5.43592	6.44136	8.18643	6.28241	2.12155	9.68501	4.01244		3.65021	3.40463	4.66887	5.43592	3.84493	4.45702	7.08819	2.09155	6.2539	2.30162
	2.86617	5.43401	5.67755	5.3102	2.54845	3.5243	2.98317	2.37036	2.7191	2.82775		2.86617	5.43401	5.67755	5.3102	5.97273	5.13626	6.23482	3.75522	4.15492	1.78513
	4.16804	4.00899	7.13803	8.25774	7.29112	1.80718	5.61488	4.05651	2.6304	2.5189		4.16804	4.00899	7.13803	8.25774	6.22868	2.08068	3.76154	2.95232	3.30626	1.68661
	2.43766	3.20119	2.83835	3.28111	3.79196	5.49403	5.08364	4.26097	9.32832	3.51616		2.43766	3.20119	2.83835	3.28111	3.73543	7.17508	6.28482	3.34454	8.03214	2.5882
	4.00628	2.86504	4.5048	2.06529	3.11357	7.12994	8.24918	7.87327	2.57369	1.66126		4.00628	2.86504	4.5048	2.06529	6.30967	5.71721	3.79584	2.81918	2.39245	1.57066
	4.52098	4.95602	2.1906	5.40535	7.0817	1.83271	3.3357	3.17069	2.49004	2.24531		4.52098	4.95602	2.1906	5.40535	5.5847	4.01874	4.76198	2.01681	2.69468	2.08271
	5.43344	4.02114	4.01707	6.44621	2.92838	8.45424	8.78854	4.51453	9.24618	1.5484		5.43344	4.02114	4.01707	6.44621	3.43217	4.85052	4.82698	2.45885	5.96107	2.54474
	2.85519	2.9493	5.04701	5.96705	2.1329	4.3807	2.49483	4.51758	4.8398	2.07807		2.85519	2.9493	5.04701	5.96705	6.93082	2.03064	2.63874	6.00816	1.62217	1.39237
	3.04472	5.45932	1.98292	6.69697	6.48274	4.91061	7.47082	2.1394	4.54291	3.35568		3.04472	5.45932	1.98292	6.69697	3.46275	6.81059	4.10157	3.31429	5.47705	1.56138
	3.03316	4.21651	5.60868	5.78688	4.69146	2.64953	2.61673	6.57294	2.00998	3.80027		3.03316	4.21651	5.60868	5.78688	5.35977	5.38054	2.46528	1.71256	3.29129	2.46787
	2.58025	2.32024	2.43362	3.04416	4.81906	2.48518	4.97223	1.68326	4.38614	4.2324		2.58025	2.32024	2.43362	3.04416	1.95266	2.41246	3.17761	5.26562	5.69362	1.72096
	1.7506	3.43043	3.96819	1.74929	4.97159	7.00646	4.45359	6.96544	8.73404	2.5104		1.7506	3.43043	3.96819	1.74929	3.67602	2.88026	3.07235	2.18147	5.63909	1.85808
	2.85623	5.53015	4.4386	3.48191	3.91723	2.4443	6.5261	5.60182	6.57264	3.55641		2.85623	5.53015	4.4386	3.48191	1.82325	2.18642	2.72903	2.20781	1.59361	2.77753
	3.43195	3.56912	7.60728	3.88365	6.09651	5.01308	3.10646	1.91352	3.98005	3.60382		3.43195	3.56912	7.60728	3.88365	3.20326	5.11694	3.62157	5.96828	1.12485	1.58657
	2.10549	3.34922	3.73105	4.87883	5.98559	7.40277	7.29867	4.54354	4.36897	3.66379		2.10549	3.34922	3.73105	4.87883	3.56748	2.51203	2.39395	6.09276	3.21637	1.43092
	2.85394	5.4083	3.10085	5.64827	4.0717	5.43812	2.49994	9.91839	2.12352	1.57101		2.85394	5.4083	3.10085	5.64827	5.9971	7.15762	2.76919	3.15333	1.69395	1.15181
	1.69955	2.91881	3.12895	5.71067	5.44075	3.72811	6.82766	3.44437	3.85567	3.53797		1.69955	2.91881	3.12895	5.71067	3.27822	2.70486	2.11778	1.75532	3.05545	0.98574
	1.85253	4.57917	2.93268	8.39971	4.77444	3.20448	3.59058	1.86679	6.98009	2.79884		1.85253	4.57917	2.93268	8.39971	3.17197	2.07413	2.71573	4.67302	2.67625	1.21994
	2.39203	3.20245	4.13317	4.56389	6.84811	5.97927	7.14587	3.70736	3.87947	1.52084		2.39203	3.20245	4.13317	4.56389	1.47297	4.70219	3.13718	2.05758	2.27594	1.14113
	5.04528	4.65322	2.93783	3.35965	6.2764	3.69818	7.9792	2.43549	1.99203	2.81419		5.04528	4.65322	2.93783	3.35965	1.3766	2.51318	1.86824	5.44846	4.71719	1.45968
	3.77668	4.27901	3.15912	7.01621	4.96502	3.47694	5.90017	4.99871	8.18562	3.95168		3.77668	4.27901	3.15912	7.01621	3.42638	2.59833	3.97721	2.28718	1.99302	1.38725
	4.56315	3.03033	4.10835	3.78739	3.37515	3.10374	8.16993	5.75749	3.13683	2.52961		4.56315	3.03033	4.10835	3.78739	3.28832	2.67594	4.07277	5.30377	1.43843	1.39435
	2.62843	3.21188	5.96836	3.29603	2.10746	2.97101	3.28774	6.3599	1.72859	1.50038		2.62843	3.21188	5.96836	3.29603	4.59579	1.78614	3.81517	1.84017	2.34019	1.51353
	2.68829	3.39012	4.89817	7.42148	2.53609	2.36205	4.36405	4.76768	7.78468	1.66809		2.68829	3.39012	4.89817	7.42148	2.96316	3.67507	2.14236	5.64236	2.35218	1.39318
	5.08927	2.33218	3.57726	4.85372	4.39425	4.18931	9.05968	2.38422	9.26258	3.90612		5.08927	2.33218	3.57726	4.85372	4.03826	3.36214	2.70639	6.45659	1.48616	1.33398
	2.27898	3.02462	3.30269	7.17364	3.79004	3.11918	2.66889	5.57886	2.96377	2.07932		2.27898	3.02462	3.30269	7.17364	2.6909	1.76628	3.11339	1.78804	4.57339	1.01687
	3.88085	5.32375	5.63316	3.58926	1.63177	2.76723	9.74756	6.04269	8.59495	2.08334		3.88085	5.32375	5.63316	3.58926	4.50529	3.7011	1.7554	4.6987	4.12199	1.57773
	3.40837	3.5248	6.63328	4.78034	6.99941	3.25737	4.03935	6.76217	2.9082	2.09302		3.40837	3.5248	6.63328	4.78034	6.72954	3.06653	3.69409	6.20801	1.95842	1.69787
	2.94511	3.04376	5.4834	6.55649	4.17297	2.59647	7.87493	2.53958	4.8936	2.59367		2.94511	3.04376	5.4834	6.55649	3.84903	2.9479	3.69689	6.15287	3.71085	1.49868
	3.87291	3.99282	5.03311	3.32193	3.38037	8.87106	2.32225	3.0726	7.91556	2.52989		3.87291	3.99282	5.03311	3.32193	5.07628	1.81824	3.81644	4.18993	5.63099	1.88428
	3.61962	2.76069	3.91603	6.37181	2.69763	2.5336	8.79038	2.47382	3.84993	1.66881		3.61962	2.76069	3.91603	6.37181	1.33064	2.87975	2.52808	2.94908	2.99381	1.19026
	2.62866	2.57533	6.32636	6.64818	4.78175	2.78996	4.01718	5.06548	8.19453	4.47465		2.62866	2.57533	6.32636	6.64818	2.1376	1.77523	1.87487	5.46661	1.87137	1.58985
	3.6247	4.82336	6.79171	0.87671	6.69907	5.96538	2.70133	2.95525	2.00544	2.15767		3.6247	4.82336	6.79171	0.87671	2.08782	6.09708	3.59764	3.65007	2.03439	2.68813
	2.62932	4.45404	6.72729	3.36227	2.04356	7.37714	3.3346	1.83758	2.09358	2.04776		2.62932	4.45404	6.72729	3.36227	4.24511	2.94721	2.58235	2.70725	3.59778	1.40286
	3.188	4.79806	4.23194	1.99655	4.34708	7.16616	1.1128	6.15995	2.08452	1.98657		3.188	4.79806	4.23194	1.99655	1.40035	7.3327	1.74982	5.37109	0.86221	1.96591
	3.78626	3.56599	3.40405	2.73386	1.91667	2.89486	3.07181	2.80481	6.21785	4.17037		3.78626	3.56599	3.40405	2.73386	4.87169	4.80111	3.48392	0.87107	2.05083	1.27828
	3.25431	2.99786	5.6631	7.59668	9.0073	6.26561	2.64074	3.07962	2.66517	3.34624		3.25431	2.99786	5.6631	7.59668	1.64616	3.61585	8.84259	5.93561	2.61593	2.51765
	4.02266	4.49319	4.92831	6.95587	5.93075	6.92443	2.99574	3.05275	8.08992	1.53608		4.02266	4.49319	4.92831	6.95587	1.76333	3.83902	5.0318	6.4957	4.8049	1.19685
	1.95305	3.06994	4.46543	3.18768	1.79466	7.28868	3.52636	2.75836	5.21728	1.35821		1.95305	3.06994	4.46543	3.18768	3.50258	6.26084	8.08088	2.95925	9.46982	1.98427
	5.95763	5.08187	3.47891	5.10282	8.93765	4.12316	1.66762	6.59936	2.12619	2.7655		5.95763	5.08187	3.47891	5.10282	1.33374	3.20407	4.85788	3.27818	1.81006	1.99167
	3.58224	3.01704	4.64563	4.76055	3.74028	4.71944	2.94774	5.95982	2.40809	3.31763		3.58224	3.01704	4.64563	4.76055	7.43564	4.17759	2.97779	2.47342	3.69029	1.88958
	6.98344	4.32166	4.52925	6.75504	4.01897	1.86511	1.95783	5.6806	8.33385	4.24533		6.98344	4.32166	4.52925	6.75504	1.79037	2.16696	2.76918	5.02931	2.38641	1.81593
	2.98257	2.02115	4.66971	6.38319	3.16029	2.48424	9.62211	9.42657	4.4445	4.15462		2.98257	2.02115	4.66971	6.38319	1.32159	1.97291	5.4344	5.10493	1.15086	1.71613
	2.07446	4.08167	4.50708	5.87476	5.01183	2.45395	1.95956	4.42459	2.90914	2.40964		2.07446	4.08167	4.50708	5.87476	5.40675	4.13945	2.61765	1.88585	3.56896	0.64121
	2.21894	3.07176	3.58646	7.62263	4.28454	3.43476	2.80632	8.77987	7.5512	0.45002		2.21894	3.07176	3.58646	7.62263	1.87824	4.97979	2.58016	1.67262	1.91839	1.98078
	3.42896	5.10004	6.44276	3.47076	3.09251	2.20625	9.2622	6.95481	3.16565	2.20527		3.42896	5.10004	6.44276	3.47076	4.95285	2.52785	5.08317	4.14589	1.54864	2.08292
	3.12384	5.0897	2.75812	6.05996	2.56576	1.31973	2.86345	8.4718	6.72545	2.14171		3.12384	5.0897	2.75812	6.05996	4.70943	3.62644	1.73621	1.68058	5.14334	1.8419
	3.42527	2.58356	3.76283	2.76112	5.23717	2.67052	3.40337	1.23469	9.21974	1.66822		3.42527	2.58356	3.76283	2.76112	1.89522	4.20491	1.66996	5.20414	3.53496	2.29365
	2.76027	5.33778	2.76143	3.0794	3.16242	5.78911	2.81851	5.30703	9.20952	1.98404		2.76027	5.33778	2.76143	3.0794	7.87205	2.3734	5.65695	1.6683	1.62579	1.80971
	2.79898	4.76656	3.87207	7.66025	5.96006	2.96608	5.59447	9.08514	3.68556	3.71702		2.79898	4.76656	3.87207	7.66025	3.68972	2.16087	5.46063	4.01534	4.15799	2.21474
	2.34762	4.5309	3.32775	4.40791	7.1337	8.31176	4.51861	4.15133	4.04115	2.39459		2.34762	4.5309	3.32775	4.40791	2.04109	6.7917	9.14341	1.64663	2.64162	2.15034
	4.27592	3.42318	2.47826	4.79029	4.28129	4.72086	0.95079	6.7788	2.21741	2.03155		4.27592	3.42318	2.47826	4.79029	4.19502	1.32659	1.86612	4.46969	6.54709	1.64967
	2.54058	2.8969	4.42565	4.1074	4.70156	3.14081	4.96096	5.40161	3.98899	1.20766		2.54058	2.8969	4.42565	4.1074	2.98523	5.73027	5.23752	5.86434	2.14031	2.30947
	4.43899	3.57604	3.34917	5.2441	5.63521	6.3843	4.15644	4.35409	3.3475	3.40338		4.43899	3.57604	3.34917	5.2441	4.88027	1.2499	1.71256	5.13165	2.11966	1.18893
	3.17988	3.99191	2.29548	6.02856	4.03658	9.09019	0.92577	5.35635	4.60987	2.52244		3.17988	3.99191	2.29548	6.02856	2.60494	3.75914	1.96146	5.13845	7.00668	1.29449
	4.95073	3.33752		5.80397	1.25937		7.23725	4.20689	8.29263	1.02982		4.95073	3.33752		5.80397	4.87981	5.26564	4.41927	3.223	2.16633	1.93515
	5.11439	3.60318		2.02013	9.97516		5.50348	3.80373	6.06237	1.59577		5.11439	3.60318		2.02013	2.78882	3.24264	2.69418	3.5804	2.24724	2.1921
	3.2064	5.41623		7.66682	6.2254		5.6285	4.96856	7.04148	2.99613		3.2064	5.41623		7.66682	4.89479	5.27692	2.41688	2.4003	9.70638
	2.5722	3.70617		3.50498	4.69691		8.43629	5.15229	1.41815	1.64048		2.5722	3.70617		3.50498	2.36796	1.41937	2.71603	3.81893	4.77967
	3.29564	4.0449		3.18943	3.00176		1.79159	5.2613	2.3357	2.87205		3.29564	4.0449		3.18943		7.23532	2.32242		5.73999
	3.69167	3.8684		3.70411	1.92948		5.30164	6.50455	8.25513			3.69167	3.8684		3.70411		1.42789	1.5397		6.16093
	3.48536	3.49383		6.28608	2.71096		2.02736	0.70331	8.54634			3.48536	3.49383		6.28608		5.64247	2.69075		6.10478
	3.9794	3.92915		5.09329	4.58738		4.39053	5.64379	2.74237			3.9794	3.92915		5.09329		1.28774	5.37038		5.09952
	2.8036	5.16428		2.15234			5.92664	3.02215	6.01461			2.8036	5.16428		2.15234		1.2519	2.34076		4.77364
	2.9471	4.25349		7.06491			1.65225	0.97524	3.30031			2.9471	4.25349		7.06491			4.74765		4.49085
	4.18162	5.15104					4.29865	6.71115	1.78668			4.18162	5.15104					2.17646		6.07955
	3.77416	3.2274					2.01488	0.68919	4.17572			3.77416	3.2274					2.56179		8.18981
	2.30599	3.4296						6.05432	3.49497			2.30599	3.4296					3.18695
	2.55471	2.5932						2.55205	2.9588			2.55471	2.5932					3.55971
	2.05939	3.41528						2.72286	6.73401			2.05939	3.41528					7.54564
	2.4111	5.09613						3.86236	3.99325			2.4111	5.09613					7.61761
	2.94058	2.77073						2.95838	3.36577			2.94058	2.77073					4.06748
	2.65349	4.84685						2.72495	1.9363			2.65349	4.84685					2.46707
	3.0585	4.34067										3.0585	4.34067					2.73443
	2.19157											2.19157						6.24242
	2.99986											2.99986						3.47484
	5.43678											5.43678						6.51624
	2.83557											2.83557						7.25402
	5.83427											5.83427						4.38831
	2.47506											2.47506						3.73659
	3.40286											3.40286						6.61961
	1.79672											1.79672						7.5005
	1.51078											1.51078						4.1663
	5.58371											5.58371						3.39258
	5.74768											5.74768						2.20138
	2.38186											2.38186						3.98092
	2.32859											2.32859						8.21261
	1.89019											1.89019						2.99289
	2.14011											2.14011						2.19679
	2.4234											2.4234						2.4812
	3.83943											3.83943						2.27573
	3.40095											3.40095
	3.96939											3.96939
	4.02204											4.02204
	3.82383											3.82383
	7.19659											7.19659
	3.66211											3.66211

## Sheet: Figure 4C
Long name	Runx2 n/c ratio	Runx2 n/c ratio	Runx2 n/c ratio	Runx2 n/c ratio		Runx2 n/c ratio	Runx2 n/c ratio	Runx2 n/c ratio	Runx2 n/c ratio
Unit
Group	S/R	S/R	S/R	S/R		H/R	H/R	H/R	H/R
Comments	So3	DT1+So3	DT3+So3	DT7+So3		So3	DT1+So3	DT3+So3	DT7+So3
Data	2.65163	2.78686	2.7027	6.34294		4.46978	4.76773	3.8752	5.42901
	5.0897	6.27942	5.66069	5.05226		5.18269	4.91209	3.86377	6.35634
	5.00417	1.98903	5.698			4.5941	4.77718	1.53218	3.199
	2.49183	2.09999	5.54633	3.30317		5.87653	4.39719		9.18115
	3.14535	4.12481	8.46141	2.41994		4.8515	4.36659	3.53984	2.57231
	3.48934	5.86473	8.1097	9.92434		2.95818	4.0957	7.48493	2.16056
	3.76201	2.03185		5.2752		3.80222		3.40921	4.81168
	5.53979	4.97339	2.99121	5.50725		4.52414	3.90887	1.83194	4.45849
	2.60535	6.98958	6.61502	3.48018		3.11655	4.70232	3.8014	6.7269
	4.13446	3.53308	4.66925	5.54446		2.46481	4.79074		3.71331
	5.71431	3.09973	3.67216	7.76795		3.90686	3.30676	3.67401	3.9403
	6.44639	4.45635	6.49571	2.7456		4.94116	3.2858	2.50776	1.75329
	3.20139	7.15068		5.06974		4.2463	4.96586	6.59118	3.45762
	3.16401	6.61523		3.189		4.34592		8.8045	2.88908
	4.05271	7.41537	4.45826	3.86179		3.42371	4.93085	7.93784	5.45433
	3.51058	4.37786	5.95822	7.73701		3.18786	4.46467	5.10148	6.04911
	5.19133	3.1085	4.77013	4.39984		4.51712	2.65798	2.84237	5.53552
	5.14861	4.50366	6.55576			2.62503	5.06003		9.88472
	8.02515	5.00625		4.5915		5.91769	5.1472	3.22701	4.38977
	4.45653	3.34362	3.6908	7.71136		5.57374	3.56369	8.10161	9.92047
	5.46099	4.15636	6.69364	8.75495		4.98653	4.96722	5.84672	5.11054
	3.7294	4.4871	5.04118	6.1482		3.39031	5.60719	5.64726	4.24307
	3.27338	3.84475		8.23308		2.67989	1.77401	2.26005	4.54154
	5.15401	5.60032	6.47598	8.73693		3.45142	5.55145	5.62361	3.02308
	2.60895	6.36725	6.4413	7.81841		3.66013		6.59847	4.18749
	5.53402	4.86688	6.73302	7.00469		2.84624	3.94601	7.44885	2.67923
	3.09667	4.1343	2.97007	5.79419		2.80684	1.7698	6.29199	3.10286
	5.6698	7.60674	6.77639	7.14296		4.10222		4.71701	5.88038
	2.81321	3.87917	6.21417	2.86283		4.11814	5.5722	2.57101	3.53116
	5.37559	5.0903	2.71648	3.84145		3.18583	4.25341		4.04619
	4.15174	5.48095	5.52081	5.73546		4.13384	2.4568	4.70617	7.16871
	4.69522	2.08762		8.57951		3.50138	5.55053	5.7259	1.79131
	4.81967	4.98298	4.89645	3.59027		2.97925		7.59239	6.61275
	7.10427	4.36845	5.63922	6.51079		2.92036	4.83372	6.68368	5.80926
	2.29519	6.81833	4.165	4.40492		3.66317	5.40119	3.40087	4.03971
	3.78515	2.53344	2.85884	3.47816		4.45568	4.18572		3.83447
	2.05721	1.81808	3.43138	7.62955		5.93733	5.22558	3.91936	5.75762
	7.87323	1.47525	3.56638	5.57267		4.61299	4.02516	3.72421	5.53579
	6.59083	1.3447	3.89844	3.05212		3.70669	4.92743	4.98395	2.45009
	3.20325	0.86454		4.79761		3.72218	4.33785	1.71837	4.49812
	2.17847	3.46461	4.12811	4.66873		3.44244	1.70256	5.22915	7.39151
	2.77272	4.39295	4.44828	3.12579		3.86024	3.23045	2.96763	3.69114
	3.12486	4.59639	2.58186	5.8344		3.84224	3.21228	4.07612	2.72158
	3.71772	4.64204	3.45545	3.95594		3.75391	5.55992	3.61973	4.47616
	3.17913	2.12468	3.51916	2.47562		2.73947	2.70459	2.74802	3.1721
	2.41678	4.95608		3.86361		3.4246	4.63144		3.20033
	6.65568	4.40373	4.21897	3.13648		3.3805	3.01144	2.15136	5.1307
	4.84531	4.84086	3.85878	4.26979		3.4012	2.17264	3.41741	3.94786
	4.42386	5.47987	7.72264	2.72276		3.29654	2.53205	3.92758	3.16918
	3.59087		6.18537	3.706		2.79996		3.50204	6.16413
	5.25541			2.31179		4.23363		6.34491	3.35391
	2.63017		4.39546	3.20181		2.86796			8.12578
	3.48478		5.27463			2.80798		6.47971	3.6793
	3.80511		3.80906	6.58741		4.51073		2.08648	3.06491
	3.40219		4.995	3.12987		3.8787		3.09784	4.28256
	4.1209		5.74922	2.98023		4.69885		3.11389	2.68939
	2.95315		5.97242	4.50667		3.7511		4.90661	3.17973
	8.42613		2.83435	5.10813		4.89862		7.21667	3.77867
	2.68257		4.57907	2.04063		3.71823		2.88587	3.92163
	4.95371		3.44823			2.99362			4.37682
	4.36304			5.17898		3.9972		2.57363	3.38777
	5.09651		3.19634	4.5064		6.69281		4.64732	7.69234
	2.00086		4.35894	3.42217		3.33938		2.06566	2.12284
	2.59417			3.05261		3.83672		3.07074	2.1626
	4.85162		3.46366	3.23764		3.28939		3.76203	5.60241
	2.41727			6.27704		2.6547		4.4572	2.08448
	3.33279		3.88154	3.65258		5.3869		2.7268	3.22092
	2.24482			3.64761		2.69202		2.57693	1.72423
	4.53021		2.87053	9.35661		5.42882			4.17398
	2.99852			8.27362		3.30217		1.81379	2.27326
	5.55161		4.4748	4.83716		4.21978		3.44882	6.72248
	6.10051			2.75685		4.61719		6.39776	2.45097
	4.17908			6.73002				4.67041	1.95967
	6.04352			4.35238				4.10806	2.16686
	4.64208		5.30652	4.94397					5.41577
	5.64859			5.14991				1.2078	1.59941
	4.28693		4.79927	3.92973				3.29846	5.84515
								4.93929	6.0016
								4.06114	2.9058
								4.02526	5.35954
									4.51166
								5.44367	6.03546
									3.66295
								4.25723	6.86627
									5.01019
								3.45559	6.51779
									5.53655
								2.74589	3.91101
									5.11308
								2.47761	4.07699
									6.01378
								5.74098	4.27342
								4.69889
								1.93245
								1.79556
								5.44543
								3.11673
								3.77777
								2.876
								2.00148

## Sheet: Figure 4E
Long name	OCN-positive cells (%)	OCN-positive cells (%)	OCN-positive cells (%)	OCN-positive cells (%)		OCN-positive cells (%)	OCN-positive cells (%)	OCN-positive cells (%)	OCN-positive cells (%)
Unit
Group	S/R	S/R	S/R	S/R		H/R	H/R	H/R	H/R
Comments	So7	DT1+So7	DT3+So7	DT7+So7		So7	DT1+So7	DT3+So7	DT7+So7
Data	15.6626	24.7706	74.1627	97.3333		2.45902	2.5641	53.1915	60.5263
	18.3333	30.3798	68.3544	81.3333		3.125	8.06452	77.1429	77.2727
	24.2424	23.3766	77.2414	85.0242		2.41935	3.57143	34.7826	74.1379

## Sheet: Figure 4G
Long name	ALP-positive cells (%)	ALP-positive cells (%)	ALP-positive cells (%)	ALP-positive cells (%)		ALP-positive cells (%)	ALP-positive cells (%)	ALP-positive cells (%)	ALP-positive cells (%)
Unit
Group	S/R	S/R	S/R	S/R		H/R	H/R	H/R	H/R
Comments	So7	DT1+So7	DT3+So7	DT7+So7		So7	DT1+So7	DT3+So7	DT7+So7
Data	13.6364	25	32.8767	52		7.31707	17.3913	23.2558	51.2195
	13.0435	23.0769	34.9206	58.0645		5.08475	13.3333	28.125	44.8276
	9.09091	17.2414	36.1111	56.25		5.35714	14.2857	26.4706	40

## Sheet: Figure 5B
Long name	Stiffness	kon	kon
Unit	kPa	s-1	s-1
Comments		S/R	H/R
Data	1	0.09845	0.07254
	1.04713	0.09865	0.07269
	1.09648	0.09886	0.07284
	1.14815	0.09907	0.073
	1.20226	0.0993	0.07317
	1.25893	0.09954	0.07335
	1.31826	0.09979	0.07353
	1.38038	0.10005	0.07372
	1.44544	0.10032	0.07392
	1.51356	0.10061	0.07413
	1.58489	0.10091	0.07436
	1.65959	0.10122	0.07459
	1.7378	0.10155	0.07483
	1.8197	0.1019	0.07508
	1.90546	0.10226	0.07535
	1.99526	0.10263	0.07562
	2.0893	0.10303	0.07591
	2.18776	0.10344	0.07622
	2.29087	0.10387	0.07654
	2.39883	0.10432	0.07687
	2.51189	0.10479	0.07722
	2.63027	0.10529	0.07758
	2.75423	0.1058	0.07796
	2.88403	0.10635	0.07836
	3.01995	0.10691	0.07878
	3.16228	0.1075	0.07921
	3.31131	0.10812	0.07967
	3.46737	0.10877	0.08015
	3.63078	0.10945	0.08064
	3.80189	0.11015	0.08117
	3.98107	0.11089	0.08171
	4.16869	0.11167	0.08228
	4.36516	0.11248	0.08288
	4.57088	0.11332	0.0835
	4.7863	0.11421	0.08415
	5.01187	0.11513	0.08483
	5.24807	0.11609	0.08554
	5.49541	0.1171	0.08629
	5.7544	0.11816	0.08706
	6.0256	0.11926	0.08787
	6.30957	0.12041	0.08872
	6.60693	0.12161	0.08961
	6.91831	0.12286	0.09053
	7.24436	0.12417	0.09149
	7.58578	0.12553	0.0925
	7.94328	0.12696	0.09355
	8.31764	0.12844	0.09464
	8.70964	0.12999	0.09579
	9.12011	0.13161	0.09698
	9.54993	0.13329	0.09822
	10	0.13505	0.09951
	10.4713	0.13688	0.10086
	10.9648	0.13878	0.10226
	11.4815	0.14076	0.10372
	12.0226	0.14283	0.10524
	12.5892	0.14497	0.10682
	13.1826	0.1472	0.10847
	13.8038	0.14952	0.11017
	14.4544	0.15193	0.11195
	15.1356	0.15443	0.11379
	15.8489	0.15703	0.11571
	16.5959	0.15973	0.11769
	17.378	0.16252	0.11975
	18.197	0.16542	0.12188
	19.0546	0.16841	0.12409
	19.9526	0.17152	0.12638
	20.893	0.17473	0.12875
	21.8776	0.17805	0.13119
	22.9087	0.18148	0.13372
	23.9883	0.18501	0.13633
	25.1189	0.18866	0.13902
	26.3027	0.19243	0.14179
	27.5423	0.1963	0.14464
	28.8403	0.20028	0.14758
	30.1995	0.20438	0.1506
	31.6228	0.20859	0.1537
	33.1131	0.21291	0.15688
	34.6737	0.21734	0.16014
	36.3078	0.22187	0.16348
	38.0189	0.22651	0.1669
	39.8107	0.23125	0.1704
	41.6869	0.23609	0.17396
	43.6516	0.24103	0.1776
	45.7088	0.24606	0.18131
	47.863	0.25118	0.18508
	50.1187	0.25639	0.18892
	52.4808	0.26167	0.19281
	54.9541	0.26703	0.19676
	57.544	0.27246	0.20076
	60.256	0.27796	0.20481
	63.0957	0.28351	0.2089
	66.0693	0.28912	0.21303
	69.1831	0.29477	0.2172
	72.4436	0.30046	0.22139
	75.8578	0.30618	0.22561
	79.4328	0.31193	0.22985
	83.1764	0.3177	0.2341
	87.0964	0.32348	0.23835
	91.2011	0.32926	0.24262
	95.4993	0.33505	0.24688
	100	0.34082	0.25113
	104.713	0.34658	0.25537
	109.648	0.35231	0.2596
	114.815	0.35801	0.2638
	120.226	0.36368	0.26797
	125.893	0.3693	0.27212
	131.826	0.37488	0.27623
	138.038	0.3804	0.2803
	144.544	0.38586	0.28432
	151.356	0.39126	0.2883
	158.489	0.39659	0.29222
	165.959	0.40184	0.29609
	173.78	0.40701	0.2999
	181.97	0.4121	0.30365
	190.546	0.4171	0.30734
	199.526	0.42202	0.31096
	208.93	0.42684	0.31451
	218.776	0.43156	0.31799
	229.087	0.43618	0.3214
	239.883	0.44071	0.32473
	251.189	0.44513	0.32799
	263.027	0.44945	0.33118
	275.423	0.45367	0.33428
	288.403	0.45778	0.33731
	301.995	0.46179	0.34027
	316.228	0.46569	0.34314
	331.131	0.46948	0.34594
	346.737	0.47317	0.34865
	363.078	0.47676	0.3513
	380.189	0.48024	0.35386
	398.107	0.48362	0.35635
	416.869	0.48689	0.35876
	436.516	0.49007	0.3611
	457.088	0.49314	0.36337
	478.63	0.49612	0.36556
	501.187	0.49899	0.36768
	524.807	0.50178	0.36973
	549.541	0.50447	0.37171
	575.44	0.50707	0.37363
	602.56	0.50958	0.37548
	630.957	0.512	0.37726
	660.693	0.51434	0.37899
	691.831	0.51659	0.38065
	724.436	0.51876	0.38225
	758.578	0.52086	0.38379
	794.328	0.52287	0.38528
	831.764	0.52481	0.38671
	870.964	0.52668	0.38808
	912.011	0.52848	0.38941
	954.993	0.53021	0.39068
	1000	0.53187	0.39191
	1047.13	0.53347	0.39308
	1096.48	0.53501	0.39422
	1148.15	0.53648	0.3953
	1202.26	0.5379	0.39635
	1258.93	0.53926	0.39735
	1318.26	0.54057	0.39832
	1380.38	0.54183	0.39924
	1445.44	0.54303	0.40013
	1513.56	0.54419	0.40098
	1584.89	0.54529	0.4018
	1659.59	0.54636	0.40258
	1737.8	0.54738	0.40333
	1819.7	0.54835	0.40405
	1905.46	0.54929	0.40474
	1995.26	0.55019	0.4054
	2089.3	0.55105	0.40604
	2187.76	0.55187	0.40664
	2290.87	0.55266	0.40722
	2398.83	0.55342	0.40778
	2511.89	0.55414	0.40832
	2630.27	0.55484	0.40883
	2754.23	0.5555	0.40932
	2884.03	0.55614	0.40978
	3019.95	0.55674	0.41023
	3162.28	0.55733	0.41066
	3311.31	0.55788	0.41107
	3467.37	0.55842	0.41147
	3630.78	0.55893	0.41184
	3801.89	0.55942	0.4122
	3981.07	0.55988	0.41255
	4168.69	0.56033	0.41288
	4365.16	0.56076	0.41319
	4570.88	0.56117	0.41349
	4786.3	0.56156	0.41378
	5011.87	0.56193	0.41406
	5248.07	0.56229	0.41432
	5495.41	0.56263	0.41457
	5754.4	0.56296	0.41481
	6025.6	0.56327	0.41504
	6309.57	0.56357	0.41526
	6606.93	0.56386	0.41548
	6918.31	0.56413	0.41568
	7244.36	0.56439	0.41587
	7585.78	0.56464	0.41605
	7943.28	0.56488	0.41623
	8317.64	0.56511	0.4164
	8709.64	0.56533	0.41656
	9120.11	0.56554	0.41671
	9549.93	0.56574	0.41686
	10000	0.56593	0.417
	10471.3	0.56611	0.41713
	10964.8	0.56628	0.41726
	11481.5	0.56645	0.41738
	12022.6	0.56661	0.4175
	12589.3	0.56676	0.41761
	13182.6	0.5669	0.41772
	13803.8	0.56704	0.41782
	14454.4	0.56718	0.41792
	15135.6	0.5673	0.41801
	15848.9	0.56742	0.4181
	16595.9	0.56754	0.41819
	17378	0.56765	0.41827
	18197	0.56775	0.41835
	19054.6	0.56785	0.41842
	19952.6	0.56795	0.41849
	20893	0.56804	0.41856
	21877.6	0.56813	0.41862
	22908.7	0.56821	0.41868
	23988.3	0.56829	0.41874
	25118.9	0.56837	0.4188
	26302.7	0.56844	0.41885
	27542.3	0.56851	0.41891
	28840.3	0.56858	0.41895
	30199.5	0.56864	0.419
	31622.8	0.56871	0.41905
	33113.1	0.56876	0.41909
	34673.7	0.56882	0.41913
	36307.8	0.56887	0.41917
	38018.9	0.56892	0.41921
	39810.7	0.56897	0.41924
	41686.9	0.56902	0.41928
	43651.6	0.56906	0.41931
	45708.8	0.5691	0.41934
	47863	0.56914	0.41937
	50118.7	0.56918	0.4194
	52480.7	0.56922	0.41942
	54954.1	0.56925	0.41945
	57544	0.56929	0.41948
	60256	0.56932	0.4195
	63095.7	0.56935	0.41952
	66069.3	0.56938	0.41954
	69183.1	0.56941	0.41956
	72443.6	0.56943	0.41958
	75857.8	0.56946	0.4196
	79432.8	0.56948	0.41962
	83176.4	0.56951	0.41964
	87096.4	0.56953	0.41965
	91201.1	0.56955	0.41967
	95499.3	0.56957	0.41968
	100000	0.56959	0.4197
	104713	0.56961	0.41971
	109648	0.56963	0.41972
	114815	0.56964	0.41974
	120226	0.56966	0.41975
	125893	0.56967	0.41976
	131826	0.56969	0.41977
	138038	0.5697	0.41978
	144544	0.56972	0.41979
	151356	0.56973	0.4198
	158489	0.56974	0.41981
	165959	0.56975	0.41982
	173780	0.56976	0.41983
	181970	0.56977	0.41983
	190546	0.56978	0.41984
	199526	0.56979	0.41985
	208930	0.5698	0.41986
	218776	0.56981	0.41986
	229087	0.56982	0.41987
	239883	0.56983	0.41987
	251189	0.56984	0.41988
	263027	0.56984	0.41989
	275423	0.56985	0.41989
	288403	0.56986	0.4199
	301995	0.56986	0.4199
	316228	0.56987	0.4199
	331131	0.56988	0.41991
	346737	0.56988	0.41991
	363078	0.56989	0.41992
	380189	0.56989	0.41992
	398107	0.5699	0.41992
	416869	0.5699	0.41993
	436516	0.56991	0.41993
	457088	0.56991	0.41993
	478630	0.56991	0.41994
	501187	0.56992	0.41994
	524807	0.56992	0.41994
	549541	0.56993	0.41994
	575440	0.56993	0.41995
	602560	0.56993	0.41995
	630957	0.56993	0.41995
	660693	0.56994	0.41995
	691831	0.56994	0.41996
	724436	0.56994	0.41996
	758578	0.56995	0.41996
	794328	0.56995	0.41996
	831764	0.56995	0.41996
	870964	0.56995	0.41997
	912011	0.56996	0.41997
	954993	0.56996	0.41997
	1000000	0.56996	0.41997

## Sheet: Figure 5C
Long name	Stiffness	Traction force	Traction force
Unit	kPa	pN	pN
Comments		S/R	H/R
Data	1	62.2801	40.0354
	1.04713	61.2437	40.0803
	1.09648	60.0773	39.172
	1.14815	59.7371	38.0588
	1.20226	59.127	37.2457
	1.25893	57.6191	37.8796
	1.31826	56.4748	37.0171
	1.38038	56.212	36.7572
	1.44544	56.8631	36.2416
	1.51356	54.1753	35.8869
	1.58489	54.8265	35.27
	1.65959	52.4106	34.9734
	1.7378	53.5072	35.0537
	1.8197	52.6441	34.767
	1.90546	52.1698	34.6743
	1.99526	51.8721	34.3527
	2.0893	52.1792	34.2263
	2.18776	50.7206	34.196
	2.29087	51.1974	33.8457
	2.39883	51.0151	33.312
	2.51189	50.459	33.4664
	2.63027	50.1969	33.0913
	2.75423	50.4711	33.7081
	2.88403	50.1729	33.3448
	3.01995	50.6518	33.2252
	3.16228	49.9484	33.51
	3.31131	50.8446	33.1326
	3.46737	50.718	33.5302
	3.63078	51.0761	33.3808
	3.80189	50.5966	33.2225
	3.98107	50.9302	33.4408
	4.16869	51.2176	33.6288
	4.36516	51.1196	33.7218
	4.57088	52.4415	33.7403
	4.7863	51.6874	34.054
	5.01187	52.0926	34.0602
	5.24807	51.882	34.4475
	5.49541	53.3695	34.6541
	5.7544	53.9367	35.0395
	6.0256	54.004	35.6652
	6.30957	54.4859	35.0119
	6.60693	56.0684	36.2378
	6.91831	56.096	35.8528
	7.24436	56.8461	36.5173
	7.58578	57.3493	36.6773
	7.94328	58.4344	37.1979
	8.31764	60.1399	38.13
	8.70964	62.0778	38.516
	9.12011	60.8051	38.9468
	9.54993	61.6662	39.6491
	10	63.0854	39.935
	10.4713	65.0118	41.0591
	10.9648	66.0996	40.9758
	11.4815	68.599	41.7818
	12.0226	70.3627	42.7915
	12.5892	74.1732	43.5842
	13.1826	75.2349	44.6878
	13.8038	77.6025	45.636
	14.4544	81.0208	46.4477
	15.1356	85.6644	46.5798
	15.8489	87.1106	47.5396
	16.5959	92.5094	50.1758
	17.378	100.26	50.0959
	18.197	103.277	53.3062
	19.0546	114.655	53.124
	19.9526	125.302	55.6827
	20.893	123.87	56.6579
	21.8776	128.063	57.901
	22.9087	137.877	60.0881
	23.9883	139.314	63.1876
	25.1189	139.697	64.4854
	26.3027	143.615	66.9243
	27.5423	145.365	70.9956
	28.8403	145.932	72.0359
	30.1995	146.24	76.9548
	31.6228	146.817	79.2419
	33.1131	147.095	86.2271
	34.6737	147.356	94.0073
	36.3078	147.487	97.1008
	38.0189	147.612	106.629
	39.8107	147.663	107.379
	41.6869	147.844	121.976
	43.6516	147.883	125.684
	45.7088	147.936	134.635
	47.863	147.983	139.12
	50.1187	148.122	142.593
	52.4808	148.123	144.097
	54.9541	148.226	145.107
	57.544	148.262	145.671
	60.256	148.299	146.387
	63.0957	148.349	146.71
	66.0693	148.414	147.205
	69.1831	148.403	147.386
	72.4436	148.452	147.395
	75.8578	148.448	147.563
	79.4328	148.5	147.7
	83.1764	148.53	147.763
	87.0964	148.575	147.844
	91.2011	148.544	147.908
	95.4993	148.629	147.972
	100	148.618	147.869
	104.713	148.654	148.09
	109.648	148.622	148.14
	114.815	148.59	148.164
	120.226	148.701	148.205
	125.893	148.605	148.266
	131.826	148.632	148.22
	138.038	148.664	148.316
	144.544	148.605	148.29
	151.356	148.589	148.369
	158.489	148.579	148.314
	165.959	148.611	148.327
	173.78	148.655	148.321
	181.97	148.657	148.272
	190.546	148.549	148.244
	199.526	148.62	148.126
	208.93	148.514	148.332
	218.776	148.527	148.32
	229.087	148.635	148.169
	239.883	148.095	148.266
	251.189	148.344	148.196
	263.027	148.459	148.294
	275.423	148.304	148.074
	288.403	148.202	147.848
	301.995	148.011	148.06
	316.228	148.232	148.05
	331.131	148.008	147.914
	346.737	148.242	147.906
	363.078	148.086	147.942
	380.189	147.904	147.951
	398.107	147.63	147.839
	416.869	147.733	147.786
	436.516	147.615	148.075
	457.088	147.374	147.481
	478.63	147.606	148.058
	501.187	147.185	147.533
	524.807	147.819	147.277
	549.541	147.834	147.544
	575.44	147.607	147.682
	602.56	147.533	147.388
	630.957	147.173	147.517
	660.693	147.04	147.571
	691.831	147.74	147.819
	724.436	147.338	147.118
	758.578	146.87	147.508
	794.328	147.541	146.769
	831.764	147.2	147.004
	870.964	145.985	147.403
	912.011	146.842	147.584
	954.993	146.642	147.036
	1000	146.95	147.523
	1047.13	147.021	147.168
	1096.48	146.629	147.196
	1148.15	145.992	147.124
	1202.26	145.886	146.745
	1258.93	146.534	146.912
	1318.26	146.596	146.61
	1380.38	146.514	147.29
	1445.44	145.72	147.138
	1513.56	146.805	147.157
	1584.89	147.086	146.676
	1659.59	146.199	146.252
	1737.8	145.992	146.706
	1819.7	145.866	146.982
	1905.46	146.766	146.714
	1995.26	146.278	146.367
	2089.3	146.189	146.946
	2187.76	146.425	146.96
	2290.87	146.162	146.513
	2398.83	146.497	146.489
	2511.89	145.94	146.786
	2630.27	146.171	146.966
	2754.23	146.537	146.862
	2884.03	146.017	146.685
	3019.95	146.293	146.459
	3162.28	145.792	146.018
	3311.31	146.009	146.8
	3467.37	145.535	146.371
	3630.78	145.611	146.352
	3801.89	145.895	146.514
	3981.07	146.07	146.506
	4168.69	146.653	146.459
	4365.16	146.289	146.172
	4570.88	145.706	146.628
	4786.3	145.587	146.127
	5011.87	146.071	146.55
	5248.07	146.416	146.854
	5495.41	146.328	146.209
	5754.4	145.285	146.427
	6025.6	146.062	146.307
	6309.57	146.09	146.545
	6606.93	146.224	146.403
	6918.31	145.63	146.093
	7244.36	146.129	146.59
	7585.78	145.775	146.392
	7943.28	144.694	146.598
	8317.64	146.178	146.146
	8709.64	145.584	146.064
	9120.11	145.855	146.472
	9549.93	146.234	146.853
	10000	145.139	146.342
	10471.3	146.141	145.562
	10964.8	145.83	146.035
	11481.5	145.529	146.919
	12022.6	145.884	146.273
	12589.3	146.02	145.925
	13182.6	145.411	145.982
	13803.8	145.428	146.251
	14454.4	145.79	145.98
	15135.6	146.391	145.899
	15848.9	145.307	146.081
	16595.9	145.547	146.545
	17378	145.592	146.068
	18197	145.264	146.513
	19054.6	145.634	146.735
	19952.6	145.885	146.387
	20893	145.209	145.643
	21877.6	146.43	146.534
	22908.7	146.009	146.473
	23988.3	146.031	146.155
	25118.9	145.943	146.037
	26302.7	145.796	146.484
	27542.3	145.082	145.688
	28840.3	145.735	146.303
	30199.5	145.611	146.535
	31622.8	145.667	145.584
	33113.1	145.276	145.88
	34673.7	145.501	146.283
	36307.8	145.876	146.03
	38018.9	145.544	145.629
	39810.7	146.436	146.352
	41686.9	145.828	146.76
	43651.6	145.291	146.056
	45708.8	145.705	146.285
	47863	145.782	145.732
	50118.7	145.659	145.869
	52480.7	145.939	146.11
	54954.1	145.893	146.403
	57544	145.545	145.598
	60256	146.043	146.206
	63095.7	144.697	146.283
	66069.3	144.435	146.549
	69183.1	145.783	146.112
	72443.6	146.163	146.327
	75857.8	146.051	145.963
	79432.8	145.683	145.743
	83176.4	145.971	146.438
	87096.4	145.477	146.585
	91201.1	145.4	146.474
	95499.3	145.425	146.457
	100000	145.937	146.336
	104713	146.348	146.079
	109648	146.026	146.893
	114815	145.266	146.098
	120226	144.782	145.973
	125893	144.741	146.398
	131826	145.764	145.951
	138038	145.34	146.62
	144544	145.267	145.901
	151356	145.95	145.423
	158489	144.814	146.275
	165959	145.655	146.671
	173780	145.872	146.098
	181970	145.224	146.169
	190546	144.859	146.455
	199526	145.469	146.506
	208930	146.267	146.403
	218776	146.212	146.335
	229087	145.546	145.685
	239883	145.319	145.83
	251189	145.51	145.827
	263027	145.466	146.743
	275423	145.844	145.286
	288403	145.611	146.377
	301995	144.944	145.746
	316228	146.529	145.674
	331131	146.628	146.348
	346737	145.958	146.188
	363078	145.598	146.359
	380189	145.386	146.46
	398107	145.557	146.837
	416869	145.445	146.234
	436516	145.95	145.749
	457088	145.359	146.574
	478630	145.844	146.375
	501187	145.47	146.254
	524807	145.717	146.245
	549541	145.108	146.24
	575440	145.505	145.855
	602560	145.814	145.69
	630957	145.473	146.278
	660693	145.958	146.258
	691831	145.664	146.624
	724436	145.629	146.501
	758578	145.163	145.719
	794328	145.299	145.893
	831764	146.076	145.932
	870964	145.424	146.216
	912011	145.576	145.956
	954993	145.275	145.566
	1000000	145.788	146.138

[truncated: 3 more sheets: Figure 5E, Figure 5G, Figure 5H]
