# Supplementary material for: Mechanics-driven nuclear localization of YAP can be reversed by N-cadherin ligation in mesenchymal stem cells
Source: Nat Commun. 2021 Oct 28;12:6229. doi: 10.1038/s41467-021-26454-x (PMC8553821; doi:10.1038/s41467-021-26454-x)
Supplement: Supplementary file 3 — Source Data [file 41467_2021_26454_MOESM3_ESM.zip › Source Files/Source_File_Supplementary Information.xlsx]

## Sheet: Figure S4
Long name	Cell Area	Cell Area	Cell Area	Cell Area	Cell Area	Cell Area	Cell Area	Cell Area
Unit	um2	um2	um2	um2	um2	um2	um2	um2
Comments	2 kPa_SR	2 kPa_HR	11 kPa_SR	11 kPa_HR	20 kPa_SR	20 kPa_HR	41 kPa_SR	41 kPa_HR
Data	2328.39	2614.22	2680.66	2730.1	3601.51	2949.5	4253.52	2944.86
	2183.15	1880.32	2521.52	2521.52	3355.85	2838.26	3691.12	2606.31
	2068.77	1715	1961.54	2408.73	3181.26	2823.01	3348.12	2570.96
	1987.25	1712.53	1925.13	2404.07	2790.36	2425.73	3301.77	2544.7
	1895.78	1707.28	1841.7	2247.95	2595.68	2424.18	2929.41	2513.77
	1829.34	1677.89	1788.73	2129.08	2549.33	2368.56	2810.35	2484.44
	1713.46	1642.07	1785.12	2044.1	2272.77	2255.77	2652.85	2481.35
	1711.91	1550.57	1764.45	1917.41	2078.09	2215.6	2575.6	2461.26
	1662.47	1537.32	1680.28	1863.33	2044.1	2164.1	2569.42	2397.92
	1529.6	1526.51	1653.2	1845.91	1965.3	2147.62	2527.7	2379.38
	1503.33	1500.24	1648.57	1812.34	1948.31	2137.32	2516.88	2290.3
	1401.04	1443.08	1634.66	1809.25	1943.67	2121.35	2350.02	2282.04
	1399.81	1418.35	1605.46	1677.92	1901.96	2085.82	2346.93	2266.59
	1379.73	1399.81	1600.67	1603.76	1892.69	2003.93	2345.83	2239.02
	1353.46	1367.37	1577.5	1571.31	1838.61	1987.68	2345.38	2214.06
	1328.77	1359.64	1557.41	1552.77	1836.95	1983.84	2343.84	2210.97
	1325.65	1314.84	1551.23	1551.23	1818.52	1798.44	2331.48	2173.37
	1287.53	1304.02	1531.14	1545.05	1789.32	1790.71	2297.59	2125.99
	1258.41	1300.93	1524.96	1541.64	1735.09	1778.35	2289.76	2005.47
	1234.71	1285.48	1507.1	1514.15	1704.19	1775.26	2218.69	1983.84
	1183.51	1267.45	1497.15	1475.11	1703.82	1769.08	2185.85	1889.59
	1181.96	1254.58	1481.59	1467.8	1698.01	1728.91	2118.93	1844.79
	1179.77	1207.83	1470.89	1393.63	1698.01	1719.64	2062.64	1818.52
	1171.15	1189.69	1456.98	1365.82	1693.96	1705.73	2044.1	1750.68
	1146.43	1172.69	1446.17	1362.73	1688.74	1698.01	2041.01	1727.36
	1106.26	1166.27	1434.09	1314.84	1665.56	1656.29	2024.01	1713.46
	1103.16	1154.15	1433.81	1306.34	1662.47	1596.04	1810.8	1677.92
	1088.8	1147.97	1429.73	1299.39	1656.29	1595.95	1795.35	1654.75
	1087.1	1125.14	1429.17	1288.57	1651	1594.49	1790.71	1640.84
	1083.08	1114.3	1417.62	1285.48	1630.03	1586.77	1756.64	1622.3
	1078.44	1109.35	1409.22	1283.6	1602.22	1575.95	1721.18	1620.96
	1078.06	1109.35	1406.46	1279.3	1593.18	1523.42	1703.54	1605.31
	1075.62	1098.53	1398.27	1267.34	1593.1	1478.09	1681.01	1603.76
	1070.72	1088.37	1395.18	1265.4	1591.5	1432.07	1665.56	1588.31
	1058.72	1084.62	1393.63	1256.12	1586.77	1393.63	1634.66	1526.51
	1055.27	1083.08	1375.53	1234.5	1586.77	1381.59	1632.61	1454.3
	1039.7	1056.81	1370.46	1229.86	1568.74	1376.64	1628.48	1429.17
	1027.8	1047.67	1367.35	1229.83	1554.32	1370.46	1616.78	1401.36
	1021.42	1041.36	1356.55	1192.78	1543.66	1345.74	1599.13	1398.27
	1021.28	1022.8	1349.71	1146.43	1534.23	1341.1	1591.6	1397.29
	1021.28	1018.87	1345.74	1139.28	1507.97	1338.01	1582.13	1297.84
	1010.46	1016.64	1334.93	1138.7	1490.41	1338.01	1573.95	1294.75
	991.768	1013.55	1327.2	1126.34	1475.52	1293.21	1520.33	1272.66
	990.376	989.748	1310.2	1070.72	1456.98	1276.16	1511.06	1269.79
	987.729	982.651	1297.84	1064.54	1396.72	1273.12	1500.24	1263.85
	971.681	973.381	1282.39	1062.99	1384.36	1266.94	1495.52	1247.9
	953.295	946.813	1277.65	1042.91	1372.87	1246.85	1489.25	1237.58
	937.845	940.935	1273.93	1018.76	1308.66	1241.2	1480.16	1237.58
	925.484	937.035	1268.49	1012.01	1304.02	1219.04	1478.61	1211.15
	899.438	933.21	1245.31	999.738	1304.02	1215.95	1477.07	1198.96
	886.858	916.214	1236.04	995.012	1282.39	1212.86	1446.17	1189.69
	876.777	913.124	1231.4	988.831	1276.21	1212.86	1445.78	1164.97
	875.395	910.254	1228.31	981.106	1274.78	1207.72	1429.17	1090.8
	866.772	908.766	1226.77	967.324	1271.58	1185.05	1398.27	1062.99
	865.227	908.128	1222.13	961.02	1257.67	1152.61	1378.18	1062.97
	848.232	898.878	1212.86	957.93	1240.67	1137.16	1371.92	1050.86
	837.417	897.673	1211.32	937.845	1223.68	1106.26	1367.33	1047.39
	832.991	893.038	1197.41	928.574	1211.32	1063.19	1345.74	1043.21
	814.241	886.858	1182.11	917.759	1203.59	1061.45	1341.1	1021.63
	811.949	883.768	1180.42	915.036	1203.59	1042.91	1325.65	1013.55
	808.061	874.864	1178.87	893.462	1202.05	1033.64	1311.75	1010.46
	803.425	865.087	1177.33	885.313	1183.51	1029	1287.03	982.651
	777.196	854.412	1174.03	876.043	1177.33	1013.55	1285.48	980.786
	775.615	849.777	1171.16	865.227	1175.78	1010.46	1276.06	979.561
	767.889	836.711	1166.51	812.696	1172.69	1002.74	1254.58	971.836
	761.709	834.326	1147.97	792.61	1168.4	978.016	1251.83	957.93
	760.164	829.691	1142.2	783.998	1163.42	959.475	1250.02	933.21
	754.985	828.146	1140.25	783.34	1144.88	950.205	1228.31	894.583
	750.894	825.552	1134.28	772.524	1137.16	930.12	1225.22	888.403
	747.227	823.511	1126.21	763.254	1106.26	928.574	1220.59	882.223
	744.714	812.696	1123.02	758.619	1072.26	923.939	1219.04	870.294
	732.353	808.061	1118.62	715.025	1066.08	923.939	1209.77	868.847
	713.813	804.971	1114.52	709.177	1027.46	905.399	1203.59	828.146
	709.177	802.278	1092.35	701.452	1012.04	885.917	1195.39	820.421
	699.615	781.795	1089.22	695.272	995.012	874.498	1190.98	808.061
	692.494	767.525	1087.71	690.369	993.467	870.4	1189.69	801.88
	679.848	758.619	1047.54	662.826	990.376	851.322	1186.09	795.7
	673.641	752.647	1046	644.285	973.381	849.252	1178.87	794.654
	673.641	743.401	1032.09	644.285	966.606	838.962	1176.69	780.916
	667.461	732.353	1027.69	611.839	957.93	825.056	1172.69	780.25
	645.839	723.083	1025.91	598.334	949.231	820.421	1171.06	760.164
	644.033	721.538	1013.55	590.209	948.832	811.151	1158.79	755.529
	635.424	718.448	999.632	567.033	945.57	798.79	1151.29	730.808
	625.745	717.469	982.651	556.218	924.601	781.795	1140.25	730.808
	613.956	704.542	982.651	482.055	919.304	758.619	1121.53	727.651
	611.193	695.272	978.016	463.515	908.489	752.439	1118.62	707.632
	601.735	659.736	976.471	424.888	905.399	744.714	1103.16	695.996
	587.119	647.376	965.624	418.708	876.139	738.533	1086.88	689.506
	579.393	631.925	953.295	401.713	874.498	732.353	1086.17	669.006
	568.895	628.835	950.205	312.1	838.962	723.083	1084.62	657.105
	559.012	627.29	950.205	253.388	834.326	670.551	1083.08	438.794
	557.763	614.382	944.025	221.373	828.146	656.646	1076.9	--
	551.466	611.839	940.968	--	820.421	647.376	1072.26	--
	543.814	607.204	939.905	--	813.627	635.424	1069.17	--
	517.245	590.209	931.665	--	804.971	622.565	1059.9	--
	512.956	576.866	922.394	--	801.88	604.114	1056.81	--
	503.686	568.578	920.849	--	801.852	580.938	1047.54	--
	503.429	551.582	909.191	--	801.002	579.393	1042.91	--
	494.416	543.857	902.309	--	791.065	568.578	1040.3	--
	491.326	534.587	896.128	--	780.25	548.492	1036.73	--
	488.235	519.136	894.583	--	775.615	494.416	1013.55	--
	471.24	517.591	885.313	--	746.259	284.289	1002.74	--
	466.605	516.046	883.768	--	744.714	--	1001.19	--
	446.465	511.411	877.588	--	729.263	--	991.921	--
	437.249	506.776	869.863	--	728.549	--	982.651	--
	397.078	503.111	840.507	--	719.993	--	981.106	--
	392.584	502.579	834.479	--	713.75	--	953.295	--
	364.632	499.051	813.224	--	692.182	--	944.687	--
	339.911	480.899	811.151	--	689.092	--	928.574	--
	330.64	480.474	809.185	--	681.367	--	901.7	--
	326.005	471.547	797.245	--	647.376	--	896.128	--
	310.555	458.88	741.624	--	641.195	--	894.583	--
	304.375	426.434	736.988	--	627.29	--	889.948	--
	270.26	421.798	693.727	--	581.542	--	886.858	--
	258.023	418.708	681.367	--	525.317	--	885.313	--
	242.522	417.163	681.367	--	519.136	--	880.678	--
	--	417.163	679.822	--	437.249	--	855.734	--
	--	400.168	672.096	--	373.902	--	852.867	--
	--	397.078	657.53	--	350.726	--	845.98	--
	--	391.521	635.015	--	--	--	838.89	--
	--	369.267	611.839	--	--	--	837.03	--
	--	367.396	553.128	--	--	--	802.809	--
	--	332.856	512.956	--	--	--	798.79	--
	--	304.375	474.33	--	--	--	798.79	--
	--	298.194	465.06	--	--	--	783.34	--
	--	--	458.88	--	--	--	769.434	--
	--	--	418.515	--	--	--	766.344	--
	--	--	383.869	--	--	--	766.344	--
	--	--	322.441	--	--	--	747.804	--
	--	--	310.751	--	--	--	746.259	--
	--	--	304.375	--	--	--	736.988	--
	--	--	281.199	--	--	--	732.353	--
	--	--	--	--	--	--	707.879	--
	--	--	--	--	--	--	698.362	--
	--	--	--	--	--	--	696.496	--
	--	--	--	--	--	--	670.551	--
	--	--	--	--	--	--	665.925	--
	--	--	--	--	--	--	650.466	--
	--	--	--	--	--	--	635.015	--
	--	--	--	--	--	--	599.479	--
	--	--	--	--	--	--	593.299	--
	--	--	--	--	--	--	584.029	--
	--	--	--	--	--	--		--
	--	--	--	--	--	--		--
	--	--	--	--	--	--		--
	--	--	--	--	--	--		--
	--	--	--	--	--	--		--

## Sheet: Figure S5
Long name	Percentage of N-cadherin area positive for beta-catenin	Percentage of N-cadherin area positive for beta-catenin	Percentage of N-cadherin area positive for beta-catenin	Percentage of N-cadherin area positive for beta-catenin
Unit
Comments	Sparse-SR	Sparse-HR	Confluent-SR	Confluent-HR
Data	0.11117	0.33541	0.31232	0.62402
	0.10236	0.32424	0.30294	0.58031
	0.10194	0.29817	0.29741	0.54836
	0.09615	0.27159	0.2908	0.53453
	0.09347	0.26557	0.28796	0.52911
	0.08935	0.25378	0.26416	0.51029
	0.08749	0.2463	0.25528	0.49268
	0.08707	0.24485	0.25207	0.48686
	0.08491	0.24027	0.24956	0.47348
	0.08347	0.22458	0.24652	0.45008
	0.08303	0.22441	0.23664	0.41986
	0.08257	0.22345	0.23468	0.40459
	0.08192	0.21527	0.22958	0.39248
	0.08043	0.20791	0.22552	0.39205
	0.07739	0.2025	0.22499	0.38359
	0.07602	0.20102	0.21212	0.38234
	0.07566	0.19868	0.21212	0.37444
	0.07554	0.19186	0.20509	0.36652
	0.075	0.19113	0.20243	0.36442
	0.07461	0.17997	0.20101	0.3619
	0.07426	0.14983	0.19862	0.35492
	0.07089	0.1459	0.19113	0.35384
	0.07011	0.14404	0.18481	0.35266
	0.06979	0.14009	0.18396	0.34788
	0.0668	0.1384	0.17628	0.34503
	0.06524	0.13748	0.17575	0.34288
	0.06461	0.12395	0.17344	0.34006
	0.06431	0.12309	0.172	0.33922
	0.06427	0.12247	0.16305	0.33612
	0.06419	0.12156	0.15843	0.33609
	0.06184	0.12151	0.14988	0.33348
	0.06098	0.1134	0.14924	0.32915
	0.06075	0.11143	0.14881	0.32868
	0.06073	0.11118	0.14045	0.32793
	0.05866	0.10805	0.13902	0.32637
	0.05848	0.10574	0.13862	0.32538
	0.05618	0.10544	0.13593	0.322
	0.05609	0.10222	0.13026	0.32099
	0.05458	0.1003	0.12721	0.31975
	0.05403	0.10008	0.12421	0.31951
	0.05223	0.09781	0.12367	0.31928
	0.05155	0.09481	0.12191	0.31688
	0.05085	0.09386	0.12092	0.31687
	0.04887	0.0927	0.12064	0.31532
	0.04527	0.09176	0.11661	0.31327
	0.04507	0.09009	0.11439	0.31286
	0.04428	0.0869	0.1133	0.31262
	0.04326	0.08329	0.10666	0.3087
	0.0423	0.07799	0.10567	0.30736
	0.04176	0.07534	0.10449	0.30724
	0.04	0.07239	0.10045	0.30633
	0.03972	0.06828	0.10002	0.30533
	0.03922	0.06584	0.08234	0.30279
	0.03896	0.06554	0.07556	0.30179
	0.03747	0.06276	0.05125	0.29887
	0.03689	0.05801	0.04742	0.29757
	0.03636	0.05767		0.29504
	0.03466	0.05166		0.29491
	0.03401			0.29487
	0.03294			0.28876
	0.02958			0.28734
	0.02834			0.28141
	0.02772			0.27914
	0.02583			0.27616
	0.02532			0.27522
	0.02459			0.26982
	0.023			0.26697
	0.01976			0.26278
	0.01944			0.25783
	0.01866			0.25449
	0.01835			0.25094
	0.01753			0.24312
	0.01637			0.23497
	0.01516			0.23487
	--			0.22856
	--			0.22799
	--			0.22427
	--			0.22188
	--			0.21672
	--			0.21322
	--			0.21141
	--			0.20806
	--			0.20569
	--			0.20253
	--			0.19865
	--			0.17561
	--			0.16966
	--			0.16525
	--			0.15799
	--			0.14966
	--			0.13283
	--			0.10853
	--
	--
	--
	--
	--
	--
	--
	--
	--
	--
	--
	--
	--
	--
	--
	--
	--

## Sheet: Figure S6B
Long name	Percentage of N-cadherin area positive for beta-catenin	Percentage of N-cadherin area positive for beta-catenin
Unit
Comments	SR	HR
Data	0.10345	0.10884
	0.09694	0.09949
	0.0898	0.09872
	0.08911	0.09865
	0.08696	0.09302
	0.08676	0.08879
	0.08429	0.08675
	0.07937	0.08553
	0.07677	0.08509
	0.07673	0.08475
	0.07337	0.0834
	0.06011	0.07837
	0.05946	0.07823
	0.05825	0.07556
	0.05777	0.0753
	0.05588	0.07362
	0.05467	0.07206
	0.05273	0.07143
	0.05204	0.07053
	0.05115	0.06991
	0.05009	0.06901
	0.04477	0.06897
	0.04396	0.06832
	0.04284	0.06815
	0.04196	0.06734
	0.04	0.06597
	0.04	0.0653
	0.0399	0.06397
	0.03419	0.06367
	0.0332	0.06271
	0.03182	0.06173
	0.03116	0.06122
	0.02911	0.06063
	0.02899	0.06047
	0.02747	0.0597
	0.02703	0.05778
	0.02677	0.05714
	0.02459	0.05195
	0.02439	0.051
	0.02432	0.05
	0.02162	0.04983
	0.02141	0.04745
	0.0187	0.04698
	0.01869	0.0449
	0.01832	0.044
	0.01796	0.04284
	0.01741	0.04138
	0.01676	0.04008
	0.0167	0.03958
	0.01633	0.03828
	0.0157	0.03737
	0.01458	0.03734
	0.01353	0.03554
	0.01271	0.03485
	0.01145	0.03464
	0.01133	0.03448
	0.01112	0.03428
	0.01092	0.03347
	0.01077	0.03333
	0.01059	0.03105
	0.01054	0.03072
	0.01038	0.03039
	0.00926	0.03037
	0.00895	0.0303
	0.0087	0.02995
	0.00821	0.0297
	0.00806	0.02841
	0.00738	0.02703
	0.00702	0.02672
	0.00699	0.02571
	0.00694	0.02564
	0.00669	0.02546
	0.00658	0.02525
	0.00645	0.02404
	0.00596	0.02287
	0.00583	0.02209
	0.00571	0.02107
	0.00558	0.02017
	0.00485	0.02013
	0.00458	0.01928
	0.00417	0.01857
	0.00372	0.01815
	0.00349	0.01665
	0.00328	0.01641
	0.00305	0.01633
	0.00297	0.01628
	0.00294	0.01626
	0.00209	0.01524
	0.00186	0.01493
	0.00162	0.01485
	0.00159	0.01421
	0.00138	0.01274
		0.01232
		0.01227
		0.01205
		0.01163
		0.01128
		0.01081
		0.01061
		0.01012
		0.00986
		0.00943
		0.00857
		0.00835
		0.00822
		0.00813
		0.00712
		0.00649
		0.00634
		0.00616
		0.00602
		0.00581
		0.00474
		0.00448
		0.0043
		0.00413
		0.00388
		0.00386
		0.00369
		0.00365
		0.00327
		0.00316
		0.00304
		0.00295
		0.00294
		0.0028
		0.0028
		0.00277
		0.00249
		0.00239
		0.00212
		0.00194
		0.00165
		0.00159
		0.00134
		0.00129
		0.000727273
		0.000570776
		0.000405844
		0.00029985
		0.000261575
		0.000211461

## Sheet: Figure S7B
Long name	YAP n/c ratio	YAP n/c ratio	YAP n/c ratio	YAP n/c ratio		YAP n/c ratio	YAP n/c ratio	YAP n/c ratio	YAP n/c ratio	YAP n/c ratio
Unit
Comments	R0.25H1	R0.5H1	R0.75H1	R1H1		R1H0	R1H0.25	R1H0.5	R1H0.75	R1H1
Data	1.25233	1.91263	1.25252	1.16564		2.8633	1.8737	1.98379	1.68432	1.16564
	1.20984	2.11418	1.31723	1.54769		1.1888	1.54171	1.52917	1.47646	1.54769
	1.03634	1.58028	1.08303	1.55595		1.4556	1.91852	2.45688	1.88981	1.55595
	2.2508	1.38964	1.53463	1.84082	--	1.9598	2.03784	2.0368	1.86883	1.84082
	1.31035	1.31066	1.39892	1.48994	--	2.19844	2.29514	2.79215	2.66573	1.48994
	1.03805	0.40282	1.07162	1.74705	--	1.33717	1.50879	1.97399	0.9334	1.74705
	2.02824	1.78401	1.47058	1.21311	--	3.8612	1.50746	2.60923	1.77429	1.21311
	2.2154	1.72072	1.60294	1.8573	--	2.9367	1.76224	2.76553	1.61538	1.8573
	2.06805	1.46285	1.19451	1.65053	--	2.47551	2.36727	3.39136	1.96565	1.65053
	2.19821	1.9603	1.33105	2.21114	--	3.10802	1.18007	1.39995	1.71783	2.21114
	2.79845	1.30159	1.39857	1.66979	--	1.54474	2.29171	1.12734	1.95914	1.66979
	1.1171	2.42267	1.24526	1.48132	--	4.01244	2.06553	2.98341	1.05527	1.48132
	1.79991	2.18176	1.96146	1.78177	--	2.82775	2.60331	3.67325	1.3258	1.78177
	2.7063	2.40268	1.0177	1.36971	--	2.5189	1.55659	0.99122	1.39278	1.36971
	2.18297	1.39202	2.57326	1.62525	--	3.51616	3.2537	1.77446	0.8451	1.62525
	2.80074	1.63725	1.74704	1.68702	--	1.66126	1.65937	2.23868	1.42587	1.68702
	2.84542	2.38115	1.7345	1.51607	--	2.24531	2.87422	0.8282	1.56879	1.51607
	1.94711	1.83232	1.00148	1.42415	--	1.5484	1.73968	0.97373	1.55147	1.42415
	2.26309	2.11409	1.53327	2.11012	--	2.07807	1.34126	2.07726	1.29968	2.11012
	1.52476	1.54467	1.76332	1.67669	--	3.35568	1.78402	3.62628	1.2518	1.67669
	2.63659	1.40496	1.56772	1.45513	--	3.80027	2.52305	4.05343	1.94963	1.45513
	2.36667	1.74131	1.12552	1.13406	--	4.2324	2.2044	1.63012	1.22242	1.13406
	1.87621	1.57695	1.80029	1.26684	--	2.5104	1.804	1.44697	2.03268	1.26684
	2.05484	1.01159	1.8286	1.74411	--	3.55641	2.06326	1.49205	0.96159	1.74411
	2.55437	2.13615	2.03026	1.2652	--	3.60382	2.11395	1.83383	0.52672	1.2652
	1.66586	1.28179	1.2683	1.40298	--	3.66379	3.0682	2.98208	1.64216	1.40298
	2.18285	0.81973	2.17221	1.71573	--	1.57101	1.69558	2.99724	1.24056	1.71573
	1.97402	2.11578	1.37507	1.43118	--	3.53797	1.79333	2.95652	1.46405	1.43118
	1.53605	2.00019	1.43882	1.53839	--	2.79884	1.55471	2.22941	1.51242	1.53839
	2.7662	1.54676	1.23546	1.43684	--	1.52084	1.63394	2.41775	2.57985	1.43684
	1.72104	1.77903	1.18228	2.10404	--	2.81419	2.30214	3.17143	0.82824	2.10404
	2.2079	1.61034	2.18324	1.94845	--	3.95168	2.31449	1.99895	1.66355	1.94845
	1.66942	1.98084	1.39315	2.42303	--	2.52961	4.35805	3.18536	1.87259	2.42303
	1.68295	2.64755	1.79578	2.46903	--	1.50038	5.07204	2.79005	1.45193	2.46903
	1.63662	2.05794	1.53293	1.88934	--	1.66809	1.31899	1.11998	1.73122	1.88934
	1.75111	1.60491	1.60495	1.2479	--	3.90612	1.69056	2.44081	1.62504	1.2479
	1.69485	1.83897	1.77064	2.38413	--	2.07932	2.60625	3.73914	2.14046	2.38413
	1.34849	2.40149	1.85223	1.75354	--	2.08334	2.34644	4.04061	1.91881	1.75354
	1.94662	1.9414	1.71924	2.01656	--	2.09302	3.15996	2.46709	1.97094	2.01656
	1.76841	1.84605	1.78173	1.62018	--	2.59367	3.54432	2.26226	2.03254	1.62018
	1.57541	1.91634	1.86193	1.16791	--	2.52989	3.04084	0.95721	1.51591	1.16791
	1.47602	2.06472	2.13606	1.66042	--	1.66881	1.21074	2.52347	1.51614	1.66042
	1.95782	1.75418	1.68311	1.9004	--	4.47465	2.91328	3.36425	1.90923	1.9004
	1.65336	1.93147	1.59615	1.86871	--	2.15767	1.23759	2.8261	3.24283	1.86871
	1.44535	1.93515	2.33467	2.69218	--	2.04776	1.71123	2.68566	1.59556	2.69218
	1.50857	1.47845	2.08128	1.62217	--	1.98657	2.01541	2.11132	0.9285	1.62217
	1.33493	1.82312	1.54985	1.56338	--	4.17037	2.77747	3.69491	1.58984	1.56338
	1.51399	1.57001	1.1904	0.89251	--	3.34624	2.74656	3.26285	1.78368	0.89251
	1.82862	1.68694	1.97446	2.46209	--	1.53608	2.68214	1.62415	2.39816	2.46209
	1.42694	1.79261	1.77168	1.89382	--	1.35821	3.05796	3.30998	2.46397	1.89382
	1.59132	1.392	2.06199	1.63302	--	2.7655	2.05756	2.14506	1.74306	1.63302
	1.75723	1.42291	1.58484	1.17283	--	3.31763	4.85077	0.72941	1.58689	1.17283
	1.37714	2.14178	2.17259	0.96585	--	4.24533	1.27499	1.89141	1.79692	0.96585
	1.65937	1.24299	1.74432	1.11097	--	4.15462	1.81901	1.15053	1.48386	1.11097
	1.32762	1.33303	1.71339	2.26321	--	2.40964	3.4028	2.74957	1.67843	2.26321
	1.69003	1.14154	1.86652	1.93333	--	0.45002	2.6708	2.20325	1.12077	1.93333
	1.30997	1.02942	1.71082	2.00752	--	2.20527	1.34423	1.70091	2.49985	2.00752
	2.64294	0.59701	1.54518	1.55135	--	2.14171	2.48005	1.89387	1.88532	1.55135
	1.69735	1.58494	1.50196	2.30262	--	1.66822	1.91718	2.12228	1.07231	2.30262
	2.09544	1.78185	1.95518	2.48714	--	1.98404	1.74511	1.16087	2.33991	2.48714
	1.93986	0.99373	1.52731	1.61094	--	3.71702	2.2707	3.99765	1.66053	1.61094
	2.76264	2.09041	2.27112	1.5261	--	2.39459	2.00946	1.43684	2.73781	1.5261
	1.68715	2.01983	1.55047	1.24801	--	2.03155	1.99541	1.88066	3.04633	1.24801
	1.84448	1.79918	1.75933	1.83701	--	1.20766	2.18897	1.82107	2.24357	1.83701
	1.45904	1.41286	2.17889	1.98145	--	3.40338	1.30471	2.02865	1.40543	1.98145
	2.15444	2.05059	1.76443	1.98724	--	2.52244	1.45248	1.61054	1.72036	1.98724
	1.48824	1.25808	1.80664	1.79546	--	1.02982	1.27283	2.33262	0.92623	1.79546
	1.4749	2.05876	1.89953	3.10441	--	1.59577	2.11559	1.29095	1.29779	3.10441
	1.17506	2.13576	2.5827	3.00113	--	2.99613	1.78079	1.45916	2.30042	3.00113
	1.73506	2.24049	1.68626	1.72514	--	1.64048	3.03988	1.49925	2.35568	1.72514
	1.75755	1.67949	1.37033	1.59823	--	2.87205	3.25726	1.47226	1.86578	1.59823
	1.71721	1.49891	1.89702	1.65234	--	--	2.61401	2.17419	2.85966	1.65234
	1.77901	1.83446	1.5089	1.77684	--	--	1.22415	1.23742	3.14722	1.77684
	1.1312	2.17739	1.40297	1.35709	--	--	2.53211	1.14427	2.15396	1.35709
	1.68018	1.59762	2.21931	1.52792	--	--	1.87991	1.13973	2.80449	1.52792
	1.46751	2.58716	2.00054	1.33547	--	--	3.26309	1.90064	2.79822	1.33547
	1.36286	0.88028	1.92176	2.31265	--	--	1.84587	1.19145	2.5973	2.31265
	1.32374	2.06263	2.23046	1.77679	--	--	3.02822	1.20673	1.08902	1.77679
	2.01839	2.15366	1.68269	1.64055	--	--	2.59076	2.62776	2.3269	1.64055
	2.5367	2.80794	1.20046	2.09087	--	--	1.98041	1.70387	1.70418	2.09087
	2.52024	1.98877	2.20275	1.46291	--	--	0.82868	2.5593	2.27722	1.46291
	1.82443	1.59906	1.57816	1.22953	--	--	4.30443	1.13994	5.21447	1.22953
	1.49215	2.0907	1.91381	1.52576	--	--	2.60568	1.65897	4.50599	1.52576
	1.31415	2.21631	2.90637	1.4334	--	--	3.33993	1.6322	2.25658	1.4334
	1.37151	1.83172	1.83982	1.09116	--	--	1.29295	2.15498	2.85161	1.09116
	1.58977	1.65703	2.162	2.04965	--	--	2.50923	1.76575	1.3674	2.04965
	1.96135	1.54316	2.07355	1.19685	--	--	2.18894	1.06122	2.36929	1.19685
	1.77178	1.28173	2.12341	1.61887	--	--	2.16587	1.81487	1.21658	1.61887
	1.372	2.21071	1.50549	1.4562	--	--	4.37931	1.67158	2.01843	1.4562
	1.35502	1.24237	0.79438	1.49657	--	--	2.86592	2.51437	2.53241	1.49657
	0.89598	2.36193	1.15782	1.28948	--	--	2.02656	1.54857	0.37334	1.28948
	1.37308	2.0389	1.71303	2.07202	--	--	4.24202	1.14311	2.13814	2.07202
	1.41871	2.2807	1.78526	2.45249	--	--	2.75545	1.75238	1.35177	2.45249
	1.29098	2.34867	2.07044	1.73224	--	--	2.15769	2.08353	1.63368	1.73224
	1.3729	1.30789	1.4131	1.30367	--	--	1.41647	2.38653	0.54325	1.30367
	1.46584	1.2773	1.76605	1.98283	--	--	4.32416	2.71166	2.0781	1.98283
	1.32242	1.91971	1.24729	1.17163	--	--	2.23243	1.6109	1.97533	1.17163
	1.73766	--	2.70268	1.66441	--	--	1.56764	2.24845	1.87595	1.66441
	1.08529	--	2.14945	1.44606	--	--	1.89132	1.86997	2.16034	1.44606
	1.47407	--	1.81018	1.77836	--	--	1.99034	2.2629	1.45816	1.77836
	2.24526	--	1.8274	1.97953	--	--	1.98375	3.29852	2.02398	1.97953
	2.13806	--	2.37836	1.05292	--	--	1.33233	3.17774	2.28447	1.05292
	0.77877	--	1.77369	1.31252	--	--	2.89601	0.91147	3.83786	1.31252
	1.55393	--	1.56314	1.73901	--	--	2.02832	1.72708	2.09746	1.73901
	1.99393	--	1.63603	1.69593	--	--	2.37402	1.62734	2.03633	1.69593
	1.49878	--	1.71072	1.80544	--	--	3.0944	1.93893	2.97065	1.80544
	1.57568	--	2.25358	1.75907	--	--	2.61649	1.61787	2.2729	1.75907
	1.32684	--	1.09934	1.82251	--	--	1.64802	1.43968	2.10922	1.82251
	1.81094	--	1.17172	1.31988	--	--	2.88792	2.50059	1.40924	1.31988
	1.71631	--	1.56108	1.78523	--	--	1.60695	1.86682	1.76448	1.78523
	1.92354	--	1.46823	1.84041	--	--	1.55356	2.81601	2.56055	1.84041
	1.55731	--	1.24367	1.6793	--	--	0.6849	3.19893	1.88732	1.6793
	1.27004	--	1.50569	1.76461	--	--	2.77702	2.78267	4.54794	1.76461
	0.93057	--	2.59021	1.68697	--	--	3.27052	1.60468	4.53961	1.68697
	1.43636	--	2.06003	1.77917	--	--	2.36023	2.70977	1.15794	1.77917
	1.798	--	0.62205	1.16797	--	--	2.43714	1.46658	--	1.16797
	2.38698	--	1.19066	1.02163	--	--	1.64818	2.39999	--	1.02163
	2.21683	--	3.03925	2.3048	--	--	3.8249	1.39511	--	2.3048
	1.24087	--	2.40896	2.13986	--	--	1.06841	2.16373	--	2.13986
	2.40067	--	--	1.65574	--	--	1.73289	1.41288	--	1.65574
	1.91626	--	--	1.65808	--	--	1.48031	1.21477	--	1.65808
	2.2462	--	--	1.65263	--	--	0.78748	2.48845	--	1.65263
		--		1.75656	--	--	4.0036	3.11933	--	1.75656
		--		1.7175	--	--	3.19636	1.59978	--	1.7175
		--		--	--	--	2.94577	2.29706	--	--
		--		--	--	--	3.60553	1.55212	--	--
		--			--	--	1.48336	--	--
		--			--	--	2.19729	--	--
		--			--	--	2.2933	--	--

## Sheet: Figure S8B
Long name	YAP n/c	YAP n/c		YAP n/c	YAP n/c		YAP n/c	YAP n/c		YAP n/c	YAP n/c
Unit
Comments	Sparse_SR_Control	Sparse_HR_Control		Sparse_SR_sHAV	Sparse_HR_sHAV		Confluent_SR_Control	Confluent_HR_Control		Confluent_SR_sHAV	Confluent_HR_sHAV
Data	3.13165	0.6998		2.16508	4.02199		0.42641	1.22584		1.85871	1.79598
	1.86255	2.41319		1.16215	6.95135		1.50652	1.81309		1.53575	1.34086
	3.04421	2.1443		2.18126	2.2338		2.85437	0.59505		0.43708	2.44268
	3.62351	1.32395		1.22484	2.53817		1.05631	0.91403		1.36956	0.8675
	2.99925	2.91869		4.69562	1.15923		1.09075	0.68966		4.77351	1.05791
	3.74125	2.28281		1.34035	2.35961		0.40228	0.47865		1.37145	2.58726
	1.48934	1.40467		2.15609	1.14339		0.17617	1.18047		1.19396	0.7289
	2.33111	1.43434		2.55547	1.39627		1.45586	0.35448		8.98394	1.44279
	1.9683	3.12499		1.61615	2.48311		0.15163	0.28986		0.50698	1.11662
	3.35139	2.60227		3.11849	2.16847		0.74798	1.22828		2.18973	3.79986
	1.71182	2.12095		2.58774	4.59064		0.82171	1.68066		0.41453	1.82224
	3.10666	1.99015		3.30782	2.6773		4.27246	0.28603		0.38484	3.78153
	1.98787	2.26958		1.96893	0.41819		0.36822	0.83375		2.84079	0.70247
		1.69594		4.0469	3.30431		0.14525	0.64441		1.23559	3.22488
	2.79074	1.89481		5.38759	2.29315		0.33247	0.5766		3.39013	1.61457
	2.72217	5.21089		3.92078	1.45532		2.03339	0.71756		1.02048	5.07733
	4.0455	2.53265		2.62379	2.97948		0.89641	0.64779		0.52558	4.2506
	4.03397	1.17824		2.38797			0.22461	0.82856			3.8888
	3.40968	1.97848		3.60224	1.79315		0.47479	0.21907		0.91687	1.04384
	1.61168	0.93636		4.38185	2.84568		0.1893	1.01696		2.24794	1.20316
	5.58685			3.79715	4.97586		0.4209	0.65047		1.38336	0.46871
	2.53835	1.52945		2.21344	2.6624		0.96817	0.68526		2.86097	2.03611
	3.62667	0.77627		2.3808	2.11914		0.20628	0.68506		2.49662	6.07903
	1.92342	1.0174		3.05676	2.33845		0.53384	1.88924		0.7543	1.52545
	3.93205	1.24		2.37249	1.30249		1.6892	1.07431		4.31875	1.88148
	1.40544	1.70605		3.72705	2.06542		0.63511	1.078		1.11952
	3.26013	1.54277		3.89022	1.32431		0.73839	1.50018		0.25041	4.44947
	3.84413	0.67566		3.41642	2.06639		0.36856	1.22894		6.11878	2.55303
	1.12435	0.26906		5.48956	1.45861		0.89027	2.0152		3.71933	1.55324
	2.42842	1.50285		1.8105	2.61535		0.96197	2.61496		0.7825	2.32105
	4.48165	1.71989		1.18138	2.19457		0.3582	0.45735		3.18309	1.99607
	2.44242	1.60997		1.8832	3.49702		0.41344	1.37423		1.38982	1.8871
	1.80289	0.67343		1.95943	2.33883		1.15087	2.07853		1.93212	2.16125
	2.1603	0.89565		2.48161	0.44659		2.26801	0.40563		1.09569	1.72323
	1.66613	1.63241		1.72762	3.42743		0.67451	1.53802			3.48697
	2.72143	3.87628		1.55402	3.38327		0.64895	0.67118			1.183
	4.15186	1.26068		2.18123	2.67479		1.87642	0.9074			4.48894
	2.99924	1.91895		2.99639	1.87509		1.24553	2.39264			1.53851
	1.07493	2.2165			2.90362		0.47975	0.82171			3.92601
		2.58478		4.71516	1.93359			0.77601			1.13044
	4.66272	2.13577		3.35787	3.02303		0.55327	2.22504			3.11504
	1.94229	2.16275		2.50266	4.52865		1.75765	0.65633		1.59549	1.23211
	1.90893	1.53201		1.15008	1.66882		2.88502	1.34043		1.70281	2.52928
	1.58857	1.23652		1.29658	2.41508		1.09786	0.58482		3.60387	0.42793
	3.05765	2.50761		0.94748	2.31435		1.35614	0.54319		1.6276	2.14909
	2.87123	0.71507		2.71608	1.90235		0.56447	0.82609		4.41696	2.34795
	1.80146	2.59348		2.43993	1.87418		0.63832	1.12533		0.49678	1.35932
	2.32023	2.67474		4.38832	2.10988		0.27827			2.5493	2.60322
	4.59101	2.29894		2.85372	1.93524		1.78617	1.60399		1.64584	2.18375
	2.81276	3.29725		2.22271	2.46225		0.24938	1.72029		0.77841	2.11861
	1.48865	5.77664		3.08421	2.62718		1.06374	1.62782		1.5275	1.85069
	3.57005	3.34681		3.22858	5.6297		0.94252	0.98664		1.61298	3.87571
	1.58173	1.92564		3.10808	2.45918		0.32836	0.58203		2.36073	3.8291
	1.70184			1.6166	3.34158		0.33943	0.67579		0.78486	1.63996
	1.68435	1.07946		2.22671	1.73639		1.07747	1.0575		3.3368
	0.77338	2.48389		3.15534	3.11058		4.00294	2.07406		1.52436	2.48563
	3.57172	1.6108		2.10292	3.14033		0.52208	0.79484		1.17682	2.38949
	2.57585	1.28129		2.32024	2.77572		0.22405	0.93482		2.1563	0.4134
	1.7829	1.9313		2.18697	4.12097		1.17174	0.64074		1.65686	2.7976
	2.22032	1.43469		1.24858	3.51588		0.98647	1.89192		2.28595	3.11185
	1.66371	0.8701		3.17209	2.29936		0.43954	1.01928		1.54328	1.70286
	2.56698	2.11026		1.60845	2.43416		2.21818	0.93082		1.97968	3.27437
	1.88743	2.03412		2.33985			0.37651	0.9003		3.51672
	2.4866	2.02996		2.48202			1.19678	1.12559		1.04296
	1.4314	1.92885		2.40473			0.19159	0.96404		1.68798	2.0451
	2.47965	2.62193		1.85238			1.32804	1.77102		1.61146	5.30487
	2.67582	1.05614		1.10174	1.95833		0.40545	1.84525		0.80798	1.687
	0.45639	2.26654		2.21437	3.43509		0.62105	1.1932		1.62838	1.51515
		1.46614		1.39155	2.66604		0.3512	2.2724		0.70542	1.90561
	1.46627	1.95613		2.64949	3.81087		0.64289	0.93198		2.48195	1.40758
	1.5901	2.32224		1.58906	1.77173		1.21936	1.10432		1.80438	3.46882
	0.75569	2.34379		1.47964	1.72129		0.59191	1.10479		2.57156	1.21373
	1.65777	3.2844		4.45986	2.33733		0.33138	0.927		1.8751	1.77901
	0.85809	1.37735		1.03242	1.765		0.72566	1.65744		1.76925	1.5122
	0.54187	2.22788		3.28358	2.06997		1.8137	1.31583		1.70339	2.2779
	2.31635	3.4406		1.626	3.15399		0.80706	1.01134			2.95718
	2.21895	1.63465		4.85452	1.97936		0.89699	0.79488		1.25328	1.46603
	3.43552	2.86038		1.81131	2.95685		0.51503	0.70642		1.59963
	2.5322	2.04414		3.4742	2.71278		1.154	0.74729		1.74999	1.97162
	1.46451	2.2404		2.29352	1.74386		0.88099	1.08467		1.82732	1.16958
	1.79589	3.23433		2.25759	5.48218		0.52573	1.13208		8.74139	1.2197
	5.66088	4.14068		2.19824	4.29459		2.26929	0.80281		1.18464	3.0515
	4.27415	2.03434		1.77073	2.08849		0.95262	0.6729		0.58859
	2.0722			5.76569	3.26278		0.69722	0.62972		2.16451
	3.48161	1.69124		3.00285	2.87774		0.19147	0.58668		2.82757
	1.02181	1.31349		4.39257	2.96796		1.54947	0.32496		1.7312
	3.46704	1.76163			2.20424		0.77124	0.40289		1.94327
	3.70729	2.53308			1.65497			0.84685		0.55349
	2.3301	2.88095		2.26555	2.47091		0.86721	0.2997		1.78531
		1.63384		1.6776	4.09894		1.93938	1.25482		3.49994
		2.09782		1.76144	3.83991		0.56323	1.37037		1.46039
	4.00993	1.44487		1.11401	3.13303		0.51691	0.62543		0.97955
	1.65118	3.36324		2.16171	2.06687		0.81771	0.51862		0.12871
	2.75846	1.58703		2.60087	2.27667		0.46384	0.42244		1.65261
	2.02867	2.34147		1.36704	3.15804		0.2931	1.41778		0.23298
	0.75368	2.89715		7.99203	3.22076		0.56499	2.66082		1.06463
	1.83274	1.84763		2.16137			0.6633	0.81276
	2.07982	2.4178		1.46335			1.07302	0.76331		0.66594
	0.97694	4.47982		3.74136			0.27098	1.26856		4.68924
	2.93846	1.23081		1.12778			1.16903	0.922		1.84032
	3.03531	3.92409		1.55375			1.1131	0.64879		1.47148
	2.42778	1.49602		2.30893			0.36108	0.82614
	2.02295	1.85904		3.80549			1.09817	0.72352
	4.18595	0.81655		1.85835			0.97603	0.81781
	2.02405	0.98504		3.57909			1.55384	0.59091
	2.80888	3.45171		2.17433			1.2615	2.58687
	1.72676	1.07235		2.58264				0.53045
	1.83579	1.55873		1.83608				0.77028
	3.47308	2.16558		1.63788				1.08231
	3.71722	1.80086		4.0858
	2.18235			4.56779				1.59467
	3.58576	2.3352		3.55519				0.73897
	3.47385	1.2685		1.79817				0.45926
	3.61246	2.84517		1.42979				0.62886
	2.64155	2.52219						1.43411
		1.67951						2.62515
		2.1308						2.31935
		1.49368						1.41492
		1.64688						0.32538
		2.32928						1.63743
		2.40678						1.20459
		2.21493						0.65119
		2.94018						0.25933
		1.40811						0.66358
		1.83809						1.81862
		3.9586						1.36639
		2.21945						0.76166
		1.466						1.47549
		3.40438						1.68102
		1.55835						1.06187
		1.04713						0.46068
		3.9102						0.62411
		2.99404						0.33232
		1.22464						0.61013
		1.54972						0.63458
		3.36546						0.40614
		1.72005						0.52729
		1.99326						1.59395
		1.73802						0.86605
								1.35096

## Sheet: Figure S9C
Long name	YAP n/c ratio	YAP n/c ratio	YAP n/c ratio	YAP n/c ratio	YAP n/c ratio
Unit
Comments	DT3	DT3+DT0.25	DT3.25	DT3+DT3	DT6
Data	3.5539	3.1649	5.80544	3.41316	5.13444
	1.64508	3.19692	4.97302	6.0495	4.3359
	2.07732	3.98883	2.82262	3.45772	2.77503
	2.53465	2.1591	6.21614	3.45131	4.13287
	5.54025	3.27588	2.78547	4.16038	5.51796
	2.59066	2.90108	4.66636	4.77345	5.5188
	3.24491	3.6331	3.76017	3.61399	3.14541
	1.55664	5.00397	4.85294	3.41473	2.81448
	5.03234	2.0346	4.08566	5.14821	4.1559
	5.84721	1.49733	3.2576	5.48379	3.58844
	4.65215	2.58226	4.44139	3.9407	3.77753
	4.60541	6.55165	2.53074	2.8592	2.66343
	2.4025	5.5252			3.96359
	2.73974	1.68348	2.42431	4.76745	8.35026
	4.0127	4.77436	5.53694	4.05512	2.88862
	2.73315		5.37632	2.89766	4.4404
	1.82671	2.55763		3.55776	2.98278
	7.02312	6.09255	3.80474	3.29003	3.56075
	4.38565		2.78355	7.87028	3.15135
	6.11645	2.96334	5.62472	3.92409	5.5747
	3.20629	2.3284	5.5827	2.80919	5.9619
	6.80714	2.99753		4.33979	4.97445
	3.5668	2.69383	4.7539	3.50367	4.84082
	4.55696	2.93279	2.5396
	4.62397	1.86756	4.45865	3.87455	4.0514
	3.80985	2.50963			3.47947
	3.2262	1.96379	2.84094	4.29101	6.17584
	3.23808	1.69201			3.46019
	5.2373	3.05664	5.58417	3.90962
	3.50067	4.94374			6.98577
	3.94405	2.56148	5.41246	3.51725	4.35909
	1.45347	3.51101		4.73318	4.37597
	5.57499	3.26885	3.91788		5.57881
	3.47001	4.84534	3.74278	5.4642	3.29229
	2.27409	4.5807	1.85978		3.74874
	2.3373	4.55741	5.76715	7.90339	3.06073
	3.44111	6.76254	3.44819	3.08228	5.45253
	4.89278	2.00545	2.30786	3.01656	2.86463
	2.93841	2.37379	4.50298	3.20756	4.28982
	6.49336	4.23231	6.15032	3.28994	2.70803
	2.69397	6.80815	2.61384	3.42025	5.71033
	1.35059	3.13822	2.26143	7.2279	3.94746
	3.81356	4.33518	4.96834	5.02472	3.57327
	2.55855	2.13996	4.9302
	1.4834	2.44805	2.30882	3.67202	3.95775
	5.94332		4.48965	5.56548
	6.20209	1.77311	2.19074	4.083	6.33946
	3.30854	5.03667	3.99227	6.34925	4.67436
	3.40031	4.52605	3.25381	5.15825	3.58707
	1.93373	3.44875	1.91274	7.34943
	3.2139	2.66959	2.55429	4.04428	2.70803
	2.2774	1.82238	2.06592	4.3514	4.22488
	2.08051	3.35988	6.13401	5.02227	3.07321
	4.14236	2.9305	2.37917	2.96863
	3.23971	3.68087	1.61655	4.31946	4.03487
	6.5923	5.36505	2.74503	2.92118	2.47834
	3.03469	2.7064		4.87404	8.01365
	2.71417	5.09059	2.10706		5.40092
	3.26048	1.68514	6.51311	6.51959	4.81328
	4.43127	4.73995	3.86725	4.04168
	3.82802	2.62702		4.11906	3.18084
	4.04605	1.86538	2.24264	3.85416
	1.34281	3.06071	2.65557		3.07153
	7.7761	3.63369	3.42131	3.56807	2.82529
	2.1015	3.10842	2.8275
	3.6549	4.62291		3.10021	2.82772
	6.05823	5.79317		2.42893	3.96261
	3.76904	6.2579			3.45151
	4.28908	4.3588
	2.97602				3.91721
	4.44013	3.8239
	3.83729				4.73684
	5.14242	3.72982			6.87113
	4.23346	4.00594			2.76037
	4.90272	5.07331			2.80459
	2.88099	3.62008
	3.80858	4.25855			3.6717
	3.04791	3.6575			9.93833
	4.02645				2.82131
	3.80237	1.49617
	4.68011	6.03409			3.30133
	3.05834	5.43503			7.81477
	2.49104
	3.76768	4.50042
		3.17512
		6.22097
		4.19374
		1.73711
		1.85354
		2.50451
		5.81281
		4.14952
		4.36562
		8.12811
		6.17117
		7.02071
		5.12313
		4.07322

## Sheet: Figure S10
Long name	YAP n/c ratio	YAP n/c ratio	YAP n/c ratio	YAP n/c ratio	YAP n/c ratio	YAP n/c ratio	YAP n/c ratio		YAP n/c ratio	YAP n/c ratio	YAP n/c ratio	YAP n/c ratio	YAP n/c ratio	YAP n/c ratio	YAP n/c ratio
Unit
Group				S/R	S/R	S/R	S/R					H/R	H/R	H/R	H/R
Comments	DT1	DT3	DT7	DT7+So1	DT7+So3	DT7+So10	Soft control		DT1	DT3	DT7	DT7+So1	DT7+So3	DT7+So10	Soft control
Data	2.83648	4.40247	7.70992	1.48909	1.68474	1.58847	2.8633		2.83648	4.40247	7.70992	2.79969	3.13436	1.74169	2.51122
	2.17841	4.03864	6.48151	5.55377	4.57127	6.06091	1.1888		2.17841	4.03864	6.48151	2.01977	2.48329	1.91424	1.62698
	2.80631	4.51005	5.0465	6.02222	1.68806	4.05045	1.4556		2.80631	4.51005	5.0465	2.19972	2.45017	3.49688	1.59739
	4.07477	2.72425	1.75257	2.44868	6.48982	4.17433	1.9598		4.07477	2.72425	1.75257	2.19858	0.79957	1.14615	2.811
	2.97699	4.38102	2.73718	3.63236	2.14368	4.06271	2.19844		2.97699	4.38102	2.73718	3.09729	4.68104	1.81753	2.48931
	3.37432	2.69023	3.11963	2.91115	1.84112	5.31387	1.33717		3.37432	2.69023	3.11963	3.79114	3.06064	3.97332	0.66502
	2.5756	4.71988	4.06489	2.49963	2.65694	4.98234	3.8612		2.5756	4.71988	4.06489	2.73958	4.18618	2.98132	1.18515
	3.33316	3.19233	4.84291	3.24915	2.80256	5.17702	2.9367		3.33316	3.19233	4.84291	3.74152	7.31474	4.92324	2.47413
	3.49682	4.90807	1.6182	2.93061	3.91154	0.86556	2.47551		3.49682	4.90807	1.6182	3.70953	1.5729	3.95318	1.679
	1.64273	3.03652	4.79328	2.57282	4.34199	1.6738	3.10802		1.64273	3.03652	4.79328	4.71066	2.22323	3.23164	2.05335
	3.56386	3.68431	2.8566	2.28561	5.41546	4.94003	1.54474		3.56386	3.68431	2.8566	2.44521	3.01201	3.16416	0.99995
	3.65021	3.40463	4.66887	2.4593	5.2904	3.02473	4.01244		3.65021	3.40463	4.66887	6.56329	3.81934	3.28806	2.30162
	2.86617	5.43401	5.67755	1.66661	1.81519	4.83326	2.82775		2.86617	5.43401	5.67755	3.76061	3.32089	2.4371	1.78513
	4.16804	4.00899	7.13803	1.96724	3.16898	3.94532	2.5189		4.16804	4.00899	7.13803	4.37271	3.18315	2.9534	1.68661
	2.43766	3.20119	2.83835	1.62595	3.60605	3.15275	3.51616		2.43766	3.20119	2.83835	4.36092	3.23891	3.57805	2.5882
	4.00628	2.86504	4.5048	3.08377	4.48978	4.38055	1.66126		4.00628	2.86504	4.5048	2.67323	2.79597	4.30634	1.57066
	4.52098	4.95602	2.1906	6.97495	2.43107	5.25222	2.24531		4.52098	4.95602	2.1906	1.80492	3.13721	4.32324	2.08271
	5.43344	4.02114	4.01707	4.06066	4.19656	3.9057	1.5484		5.43344	4.02114	4.01707	1.49503	3.09628	4.46584	2.54474
	2.85519	2.9493	5.04701	3.52579	3.8031	4.28189	2.07807		2.85519	2.9493	5.04701	3.25795	3.42734	3.00757	1.39237
	3.04472	5.45932	1.98292	1.99249	4.07608	0.94701	3.35568		3.04472	5.45932	1.98292	3.29171	4.22201	4.12186	1.56138
	3.03316	4.21651	5.60868	3.45886	2.29189	4.98009	3.80027		3.03316	4.21651	5.60868	1.98027	3.46291	2.29053	2.46787
	2.58025	2.32024	2.43362	7.18986	2.472	4.65003	4.2324		2.58025	2.32024	2.43362	2.49811	2.14251	2.28284	1.72096
	1.7506	3.43043	3.96819	5.95868	6.24174	4.37674	2.5104		1.7506	3.43043	3.96819	2.55635	1.15588	2.87888	1.85808
	2.85623	5.53015	4.4386	3.74009	8.29728	3.75826	3.55641		2.85623	5.53015	4.4386	2.53739	1.16488	6.07768	2.77753
	3.43195	3.56912	7.60728	3.9485	2.34216	6.79847	3.60382		3.43195	3.56912	7.60728	3.72099	3.29346	5.52579	1.58657
	2.10549	3.34922	3.73105	6.1142	3.01223	0.94415	3.66379		2.10549	3.34922	3.73105	2.39121	1.6474	2.87437	1.43092
	2.85394	5.4083	3.10085	4.01382	1.52894	0.99422	1.57101		2.85394	5.4083	3.10085	2.4985	3.65658	4.96126	1.15181
	1.69955	2.91881	3.12895	3.67579	8.14508	3.10877	3.53797		1.69955	2.91881	3.12895	3.83607	3.02078	1.95334	0.98574
	1.85253	4.57917	2.93268	4.26933	2.51445	3.54953	2.79884		1.85253	4.57917	2.93268	2.96811	1.66774	4.70457	1.21994
	2.39203	3.20245	4.13317	2.83875	2.79997	0.79939	1.52084		2.39203	3.20245	4.13317	2.65109	3.24623	3.52297	1.14113
	5.04528	4.65322	2.93783	9.17874	1.63321	3.39638	2.81419		5.04528	4.65322	2.93783	3.70681	3.50569	2.9736	1.45968
	3.77668	4.27901	3.15912	1.78213	3.30999	4.90083	3.95168		3.77668	4.27901	3.15912	1.32653	4.99587	1.50835	1.38725
	4.56315	3.03033	4.10835	3.24812	2.05539	3.33718	2.52961		4.56315	3.03033	4.10835	3.25477	2.30984	2.98907	1.39435
	2.62843	3.21188	5.96836	2.22061	4.4061	3.99065	1.50038		2.62843	3.21188	5.96836	2.82499	7.68467	3.1189	1.51353
	2.68829	3.39012	4.89817	5.35648	2.79817	3.02199	1.66809		2.68829	3.39012	4.89817	6.08369	4.87646	3.35268	1.39318
	5.08927	2.33218	3.57726	3.88699	8.65024	3.12843	3.90612		5.08927	2.33218	3.57726	2.03179	2.64597	2.12069	1.33398
	2.27898	3.02462	3.30269	2.70313	4.36892	2.71074	2.07932		2.27898	3.02462	3.30269	4.74153	1.93274	2.15055	1.01687
	3.88085	5.32375	5.63316	7.9792	3.45149	1.00892	2.08334		3.88085	5.32375	5.63316	3.45027	3.66567	1.66155	1.57773
	3.40837	3.5248	6.63328	3.96848	6.0247	3.08029	2.09302		3.40837	3.5248	6.63328	6.72701	3.19282	1.79899	1.69787
	2.94511	3.04376	5.4834	5.59882	2.45016	3.5628	2.59367		2.94511	3.04376	5.4834	1.61612	5.50092	2.05639	1.49868
	3.87291	3.99282	5.03311	7.58523	4.76414	3.21024	2.52989		3.87291	3.99282	5.03311	4.29439	1.82334	1.23755	1.88428
	3.61962	2.76069	3.91603	2.23928	2.54801	3.03835	1.66881		3.61962	2.76069	3.91603	2.21073	4.70965	4.43513	1.19026
	2.62866	2.57533	6.32636	7.24571	2.98141	1.5131	4.47465		2.62866	2.57533	6.32636	4.12886	5.18813	3.21982	1.58985
	3.6247	4.82336	6.79171	4.02625	5.62632	1.93858	2.15767		3.6247	4.82336	6.79171	2.11863	1.68408	4.49834	2.68813
	2.62932	4.45404	6.72729	5.88582	4.942	3.97112	2.04776		2.62932	4.45404	6.72729	6.34419	2.49823	4.91342	1.40286
	3.188	4.79806	4.23194	5.79052	5.79747	3.69177	1.98657		3.188	4.79806	4.23194	2.10335	2.67758	2.76374	1.96591
	3.78626	3.56599	3.40405	3.3735	3.69983	3.00398	4.17037		3.78626	3.56599	3.40405	3.45222	2.65139	3.74559	1.27828
	3.25431	2.99786	5.6631	4.51222	5.3227	3.32184	3.34624		3.25431	2.99786	5.6631	3.50561	2.8474	2.04687	2.51765
	4.02266	4.49319	4.92831	5.3052	2.88148	3.57862	1.53608		4.02266	4.49319	4.92831	1.15992	2.09706	3.21803	1.19685
	1.95305	3.06994	4.46543	3.4197	3.37559	3.25081	1.35821		1.95305	3.06994	4.46543	1.71943	3.18582	5.16138	1.98427
	5.95763	5.08187	3.47891	2.08044	1.925	3.02268	2.7655		5.95763	5.08187	3.47891	2.32312	3.1127	2.94159	1.99167
	3.58224	3.01704	4.64563	2.25369	2.91143	3.61336	3.31763		3.58224	3.01704	4.64563	4.0804	3.09386	3.15053	1.88958
	6.98344	4.32166	4.52925	4.18465	4.28997	3.04091	4.24533		6.98344	4.32166	4.52925	2.52347	2.70487	3.64348	1.81593
	2.98257	2.02115	4.66971	3.02303	1.75316	3.64187	4.15462		2.98257	2.02115	4.66971	1.60411	3.05835	1.13933	1.71613
	2.07446	4.08167	4.50708	6.49236	6.58018	2.86108	2.40964		2.07446	4.08167	4.50708	3.48207	3.02016	2.64049	0.64121
	2.21894	3.07176	3.58646	3.21551	6.78799	6.79753	0.45002		2.21894	3.07176	3.58646	2.98914	3.67211	4.59935	1.98078
	3.42896	5.10004	6.44276	4.37109	9.50233	4.43777	2.20527		3.42896	5.10004	6.44276	2.4951	2.17007	4.72978	2.08292
	3.12384	5.0897	2.75812	2.23925	2.46229	5.32813	2.14171		3.12384	5.0897	2.75812	1.95619	3.41333		1.8419
	3.42527	2.58356	3.76283	5.4429	5.68707	2.51611	1.66822		3.42527	2.58356	3.76283	1.45369	2.94176		2.29365
	2.76027	5.33778	2.76143	3.70794	4.31952	4.78961	1.98404		2.76027	5.33778	2.76143	2.78719	3.8685		1.80971
	2.79898	4.76656	3.87207	3.77806	3.34525	2.58063	3.71702		2.79898	4.76656	3.87207	4.42838	3.86288		2.21474
	2.34762	4.5309	3.32775	2.59421	2.24481	3.95331	2.39459		2.34762	4.5309	3.32775	1.90487	3.27243		2.15034
	4.27592	3.42318	2.47826	2.77331	4.03256	3.11069	2.03155		4.27592	3.42318	2.47826	3.51585	2.29525		1.64967
	2.54058	2.8969	4.42565	2.76989	3.08459	6.88195	1.20766		2.54058	2.8969	4.42565	2.49679			2.30947
	4.43899	3.57604	3.34917	1.36538	2.0775	4.50549	3.40338		4.43899	3.57604	3.34917	2.49871			1.18893
	3.17988	3.99191	2.29548	3.95965	4.3383	3.558	2.52244		3.17988	3.99191	2.29548	3.00892			1.29449
	4.95073	3.33752		2.24024	4.32422	5.61693	1.02982		4.95073	3.33752		6.59283			1.93515
	5.11439	3.60318		6.0419	3.86732	3.69665	1.59577		5.11439	3.60318		2.73951			2.1921
	3.2064	5.41623		4.67285	4.05564	4.37154	2.99613		3.2064	5.41623		3.78027
	2.5722	3.70617		3.17576	2.4081	4.49719	1.64048		2.5722	3.70617		2.20565
	3.29564	4.0449		3.68514	2.86288	5.30721	2.87205		3.29564	4.0449		1.40015
	3.69167	3.8684		2.09172	4.69233	4.46842			3.69167	3.8684		1.394
	3.48536	3.49383		3.13664	3.22419	5.63807			3.48536	3.49383		2.09839
	3.9794	3.92915		2.457	2.0385	4.42852			3.9794	3.92915		3.34055
	2.8036	5.16428		2.29628	4.57278	4.91636			2.8036	5.16428		4.5956
	2.9471	4.25349		3.19217	3.93627	5.89627			2.9471	4.25349		3.25737
	4.18162	5.15104		2.69351	6.50464	6.27178			4.18162	5.15104		1.25635
	3.77416	3.2274		1.68682	1.86791	2.68114			3.77416	3.2274		3.39999
	2.30599	3.4296		4.34617	3.04887	5.09504			2.30599	3.4296		2.46172
	2.55471	2.5932		5.67682	6.77429	2.9137			2.55471	2.5932		2.79366
	2.05939	3.41528		4.28478	3.52484	5.4901			2.05939	3.41528		5.34119
	2.4111	5.09613		2.89691	7.07204	3.46598			2.4111	5.09613		4.56335
	2.94058	2.77073		3.53699	4.12204	3.55161			2.94058	2.77073		4.05083
	2.65349	4.84685		4.53172	1.89851	6.477			2.65349	4.84685		2.99986
	3.0585	4.34067		2.93201	3.37983	4.92852			3.0585	4.34067		2.48386
	2.19157				2.96813	3.02693			2.19157			4.41856
	2.99986				2.09568	3.59162			2.99986			3.40316
	5.43678				2.91035	5.54468			5.43678			1.90056
	2.83557				8.97992	4.21133			2.83557			5.57403
	5.83427				3.82468	3.36835			5.83427			5.91871
	2.47506				2.11047	6.21292			2.47506			2.23992
	3.40286				4.7137	3.37988			3.40286			3.34525
	1.79672				3.04073	5.43637			1.79672			5.9056
	1.51078					3.29949			1.51078
	5.58371					3.74492			5.58371
	5.74768					2.98103			5.74768
	2.38186					3.24551			2.38186
	2.32859								2.32859
	1.89019								1.89019
	2.14011								2.14011
	2.4234								2.4234
	3.83943								3.83943
	3.40095								3.40095
	3.96939								3.96939
	4.02204								4.02204
	3.82383								3.82383
	7.19659								7.19659
	3.66211								3.66211

## Sheet: Figure S11
Long name	YAP n/c	YAP n/c	YAP n/c
Unit
Comments	DT10+So1(R1H0)	DT10+So1(R1H0.5)	DT10+So1(R1H1)
Data	8.74639	2.72032	3.04295
	3.05013	6.14506	3.47679
	9.49423	2.60359	4.62018
	2.02887	5.38018	1.92344
	7.8578	8.27214	3.67612
	5.00087	4.03306	6.03658
	5.35347	6.85543	6.50773
	3.53762	3.23499	4.59942
	4.18963	4.40832	7.17481
	4.61747	3.69193	3.76168
	3.70485	7.47847	1.73579
	6.44136	2.96461	3.84493
	2.54845	1.99603	5.97273
	7.29112	5.37656	6.22868
	3.79196	2.47194	3.73543
	3.11357	3.41844	6.30967
	7.0817	2.96345	5.5847
	2.92838	2.04272	3.43217
	2.1329	4.40564	6.93082
	6.48274	3.50877	3.46275
	4.69146	1.88565	5.35977
	4.81906	5.18586	1.95266
	4.97159	2.05092	3.67602
	3.91723	4.24622	1.82325
	6.09651	5.36215	3.20326
	5.98559	1.34288	3.56748
	4.0717	4.65793	5.9971
	5.44075	5.81114	3.27822
	4.77444	1.36681	3.17197
	6.84811	3.41915	1.47297
	6.2764	4.84656	1.3766
	4.96502	5.52906	3.42638
	3.37515	3.76968	3.28832
	2.10746	5.53085	4.59579
	2.53609	8.46179	2.96316
	4.39425	1.36089	4.03826
	3.79004	3.29841	2.6909
	1.63177	5.31518	4.50529
	6.99941	5.99734	6.72954
	4.17297	4.99436	3.84903
	3.38037	3.52809	5.07628
	2.69763	2.23379	1.33064
	4.78175	5.26745	2.1376
	6.69907	4.44852	2.08782
	2.04356	3.34455	4.24511
	4.34708	6.78699	1.40035
	1.91667	1.68081	4.87169
	9.0073	4.56915	1.64616
	5.93075	2.18988	1.76333
	1.79466	2.69024	3.50258
	8.93765	6.2207	1.33374
	3.74028	5.36197	7.43564
	4.01897	7.54896	1.79037
	3.16029	2.29286	1.32159
	5.01183	5.39537	5.40675
	4.28454	1.63804	1.87824
	3.09251	4.0063	4.95285
	2.56576	2.26022	4.70943
	5.23717	2.40101	1.89522
	3.16242	6.58792	7.87205
	5.96006	6.40215	3.68972
	7.1337	7.08898	2.04109
	4.28129	5.64219	4.19502
	4.70156	2.12453	2.98523
	5.63521	5.85703	4.88027
	4.03658	3.62669	2.60494
	1.25937	4.21676	4.87981
	9.97516	3.66816	2.78882
	6.2254	4.13008	4.89479
	4.69691		2.36796
	3.00176		--
	1.92948		--
	2.71096		--
	4.58738		--
	--		--
	--		--
	--		--
	--		--
	--		--
	--		--
	--		--
	--		--
	--		--
	--		--
	--		--
	--		--
	--		--
	--		--
	--		--
	--		--
	--		--
	--		--
	--		--
	--		--
	--		--
	--		--
	--		--
	--		--
	--		--
	--		--
	--		--
	--		--
	--		--
	--		--
	--		--
	--		--
	--		--
	--		--
	--		--
	--		--
	--		--
	--		--
	--		--
	--		--
	--		--
	--		--
	--		--
	--		--
	--		--
	--		--
	--		--
	--		--
	--		--
	--		--
	--		--
	--		--
	--		--
	--		--
	--		--
	--		--
	--		--
	--		--
	--		--
	--		--
			--

## Sheet: Figure S12B
Long name	Perinuclear actin isotropic	Perinuclear actin isotropic	Perinuclear actin isotropic	Perinuclear actin isotropic	Perinuclear actin isotropic	Perinuclear actin isotropic	Perinuclear actin isotropic	Perinuclear actin isotropic
Unit
Comments	2 kPa_SR	2 kPa_HR	11 kPa_SR	11 kPa_HR	20 kPa_SR	20 kPa_HR	41 kPa_SR	41 kPa_HR
Data	0.1007	0.1012	0.4244	0.1096	0.41	0.1487	0.3844	0.4739
	0.0987	0.0962	0.3969	0.1064	0.3889	0.1486	0.3824	0.4549
	0.0942	0.0946	0.3848	0.1043	0.3867	0.1366	0.3515	0.4435
	0.091	0.0939	0.3778	0.1028	0.3857	0.1364	0.3444	0.4367
	0.0905	0.0912	0.3618	0.1003	0.374	0.1356	0.3425	0.4286
	0.0877	0.0908	0.3539	0.0974	0.3554	0.1332	0.3148	0.3959
	0.0864	0.0876	0.3403	0.0942	0.3519	0.1325	0.2918	0.3834
	0.0851	0.0863	0.3327	0.0916	0.3514	0.1322	0.2881	0.3679
	0.0842	0.0845	0.3243	0.0893	0.3489	0.1268	0.2766	0.3635
	0.0834	0.0835	0.3212	0.0886	0.3484	0.1256	0.273	0.3425
	0.0831	0.0824	0.3134	0.0866	0.3433	0.1221	0.267	0.3382
	0.0825	0.0761	0.3128	0.0842	0.3221	0.1195	0.2497	0.3273
	0.0804	0.0757	0.3086	0.082	0.3196	0.1179	0.242	0.3262
	0.0777	0.0748	0.3062	0.0777	0.3178	0.1139	0.2251	0.324
	0.0763	0.0723	0.304	0.0764	0.3177	0.1139	0.2156	0.3188
	0.0742	0.0719	0.2998	0.0739	0.3168	0.1071	0.2135	0.3004
	0.0712	0.0704	0.298	0.0728	0.3153	0.1003	0.2101	0.2933
	0.0701	0.0699	0.2918	0.0715	0.3118	0.0987	0.2098	0.2921
	0.0696	0.0685	0.2873	0.07	0.3101	0.0976	0.2096	0.292
	0.0692	0.0652	0.285	0.0684	0.3074	0.0954	0.2081	0.2837
	0.0677	0.0651	0.2835	0.0653	0.3072	0.0943	0.2005	0.2816
	0.0661	0.0649	0.2821	0.0647	0.3018	0.094	0.1956	0.2792
	0.0647	0.0646	0.2765	0.0641	0.3002	0.0899	0.1857	0.2789
	0.0642	0.0638	0.2756	0.0626	0.2984	0.0893	0.1751	0.2756
	0.0637	0.0633	0.2716	0.0611	0.2969	0.0885	0.1716	0.2743
	0.0631	0.0632	0.2678	0.0605	0.2962	0.0853	0.16	0.2724
	0.0623	0.0625	0.2656	0.0601	0.2918	0.0651	0.1526	0.266
	0.0604	0.0619	0.2639	0.0598	0.2886	0.0645	0.1461	0.2518
	0.0594	0.0609	0.261	0.0591	0.2844	0.0623	0.1285	0.2485
	0.0587	0.0603	0.2593	0.0588	0.2827	0.0531	0.121	0.2404
	0.0579	0.0599	0.2583	0.0585	0.2823	0.0483	0.1097	0.2394
	0.0576	0.0598	0.2568	0.0579	0.2815	0.0467	0.1039	0.2388
	0.057	0.0589	0.2536	0.0567	0.28	0.0463	0.2919	0.2345
	0.0566	0.0588	0.2528	0.0565	0.2768	0.0454	0.2881	0.2341
	0.056	0.058	0.2502	0.0564	0.2768	0.0433	0.277	0.2287
	0.0548	0.0579	0.2454	0.0558	0.269	0.0429	0.2658	0.2284
	0.0546	0.0578	0.2425	0.0553	0.2637	0.0429	0.2612	0.2277
	0.0545	0.0573	0.2418	0.0546	0.2628	0.0386	0.2603	0.2249
	0.0544	0.0572	0.2405	0.0545	0.2594	0.0328	0.2566	0.2209
	0.0543	0.0567	0.2362	0.0541	0.256	0.0178	0.2542	0.2145
	0.0542	0.0562	0.2356	0.0538	0.2553	0.015	0.2501	0.2141
	0.0542	0.0543	0.2348	0.0537	0.2537	0.0133	0.2393	0.209
	0.0542	0.0537	0.2338	0.0536	0.245	0.1451	0.2384	0.2079
	0.0535	0.053	0.2302	0.0528	0.2442	0.1448	0.2305	0.2072
	0.0534	0.0524	0.2293	0.0526	0.2432	0.1432	0.2301	0.2059
	0.0528	0.0515	0.2269	0.0517	0.2411	0.1423	0.2231	0.2028
	0.0515	0.0512	0.2262	0.0507	0.2402	0.1405	0.2157	0.1976
	0.0512	0.0508	0.224	0.0497	0.2394	0.1388	0.2145	0.1824
	0.0504	0.0496	0.2211	0.0494	0.2344	0.1372	0.2049	0.1791
	0.05	0.0496	0.2192	0.0484	0.2328	0.1354	0.2002	0.1726
	0.0497	0.0495	0.2171	0.048	0.2319	0.1348	0.1986	0.1598
	0.0495	0.0492	0.2167	0.0462	0.2317	0.1313	0.1975	0.1585
	0.0494	0.049	0.2151	0.0461	0.2317	0.1296	0.1973	0.1584
	0.0484	0.0487	0.2133	0.0457	0.2305	0.1279	0.1968	0.1558
	0.0462	0.0485	0.2106	0.0456	0.229	0.1254	0.1967	0.1556
	0.0459	0.0485	0.2105	0.0453	0.2289	0.1252	0.1945	0.1525
	0.0456	0.0476	0.2095	0.0444	0.2284	0.1248	0.1943	0.1426
	0.0452	0.0476	0.2091	0.0438	0.2254	0.1234	0.1926	0.1421
	0.0446	0.0475	0.2086	0.0431	0.2244	0.1231	0.1924	0.141
	0.0439	0.0475	0.2063	0.043	0.2241	0.1228	0.1923	0.1368
	0.0428	0.0472	0.2049	0.0429	0.2238	0.1223	0.1919	0.1301
	0.0426	0.047	0.2022	0.0428	0.2224	0.122	0.187	0.1288
	0.0423	0.0461	0.201	0.0428	0.222	0.1209	0.187	0.1246
	0.0419	0.0454	0.1997	0.0428	0.2213	0.1151	0.1849	0.1239
	0.0409	0.0452	0.1983	0.0425	0.2212	0.1142	0.1826	0.1212
	0.0404	0.0449	0.1972	0.041	0.22	0.1136	0.1823	0.1175
	0.0399	0.0448	0.1964	0.041	0.2191	0.1108	0.1813	0.1164
	0.0399	0.0442	0.1954	0.0409	0.2175	0.1098	0.1798	0.1092
	0.0398	0.0437	0.1944	0.0405	0.2173	0.1096	0.1795	0.1077
	0.0397	0.0424	0.1923	0.0398	0.2162	0.108	0.1795	0.0996
	0.0395	0.0423	0.1911	0.0397	0.2156	0.1067	0.1789	0.0951
	0.0388	0.0419	0.1905	0.0395	0.2156	0.1052	0.1755	0.0781
	0.0385	0.0418	0.1896	0.0395	0.2123	0.1016	0.1752	0.061
	0.0384	0.0414	0.1893	0.0395	0.2113	0.0971	0.1737	0.0606
	0.038	0.0413	0.1875	0.0387	0.2098	0.0969	0.1679	0.0525
	0.038	0.0412	0.1863	0.0386	0.2066	0.0956	0.1666	0.05
	0.0377	0.0411	0.1842	0.0378	0.2058	0.095	0.1663	0.0225
	0.0376	0.0408	0.1839	0.037	0.2057	0.0919	0.1655	0.0109
	0.0369	0.0403	0.1828	0.037	0.205	0.0893	0.1653	0.312
	0.0366	0.0395	0.1794	0.0369	0.2033	0.0887	0.1642	0.3035
	0.0366	0.0372	0.1789	0.0368	0.2027	0.0882	0.1622	0.2607
	0.0362	0.0368	0.1774	0.0367	0.2005	0.0881	0.1614	0.2497
	0.0357	0.0367	0.1726	0.0366	0.2005	0.0876	0.157	0.2224
	0.0356	0.0365	0.1694	0.0366	0.1966	0.0869	0.1537	0.2224
	0.0354	0.036	0.1676	0.0365	0.1896	0.083	0.1519	0.2171
	0.0349	0.0358	0.1661	0.0361	0.1873	0.082	0.1513	0.1668
	0.0344	0.0355	0.1621	0.0357	0.1865	0.0812	--	0.164
	0.0342	0.0352	0.1601	0.0349	0.1862	0.0771	--	0.1569
	0.0342	0.0342	0.159	0.034	0.1855	0.0755	--	0.1569
	0.0339	0.034	0.1577	0.034	0.1811	0.0752	--	0.1566
	0.0334	0.0333	0.1571	0.033	0.1754	0.0736	--	0.1554
	0.0333	0.0331	0.154	0.0328	0.1753	0.0721	--	0.1534
	0.0326	0.0327	0.1537	0.0323	0.174	0.0714	--	0.1498
	0.0319	0.0324	0.1522	0.0319	0.173	0.0709	--	0.1451
	0.0317	0.0322	0.1517	0.0318	0.1729	0.0703	--	0.1385
	0.0316	0.0322	0.1512	0.031	0.1723	0.0696	--	0.1344
	0.0313	0.0319	0.15	0.0306	0.1703	0.0688	--	0.1339
	0.0312	0.0317	0.1492	0.0305	0.1686	0.0674	--	0.1337
	0.0311	0.0316	0.1482	0.0298	0.1643	0.0668	--	0.1287
	0.0309	0.0313	0.1475	0.0292	0.1641	0.0668	--	0.1284
	0.0307	0.0304	0.1473	0.0287	0.1626	0.0656	--	--
	0.0306	0.0302	0.146	0.0286	0.162	0.0651	--	--
	0.0304	0.0301	0.1451	0.0279	0.1617	0.064	--	--
	0.0303	0.03	0.1444	0.0279	0.1599	0.0638	--	--
	0.0297	0.0299	0.1428	0.0274	0.1588	0.0626	--
	0.029	0.0287	0.1423	0.0273	0.1579	0.062	--
	0.0287	0.0285	0.1421	0.0268	0.156	0.0611	--
	0.0284	0.0282	0.1402	0.0264	0.1554	0.0592	--
	0.0283	0.0274	0.1398	0.0263	0.1542	0.0592	--
	0.0281	0.0263	0.1393	0.0261	0.1529	0.0586	--
	0.028	0.0261	0.1393	0.0256	0.1517	0.0583	--
	0.0276	0.024	0.1391	0.0253	0.1515	0.0581	--
	0.0273	0.0225	0.1366	0.0252	0.1512	0.0573	--
	0.0272	0.0225	0.136	0.0252	0.1486	0.0572	--
	0.0269	0.0216	0.135	0.0241	0.1456	0.057	--
	0.0258	0.0215	0.1345	0.0236	0.1439	0.0563	--
	0.0258	0.021	0.1325	0.0235	0.1428	0.0548	--
	0.0253	0.0203	0.1319	0.0232	0.1394	0.0539	--
	0.0246	0.0199	0.1313	0.023	0.1355	0.0536	--
	0.0242	0.0195	0.131	0.023	0.1275	0.0531	--
	0.0233	0.0194	0.1304	0.0229	0.1235	0.0529	--
	0.0224	0.0173	0.1301	0.0229	0.1214	0.0526	--
	0.0223	0.0171	0.1298	0.0219	0.1207	0.0525	--
	0.022	0.016	0.1295	0.0216	0.1195	0.0523	--
	0.0217	0.0159	0.1292	0.021	0.118	0.0521	--
	0.0213	0.0158	0.1281	0.0205	0.1168	0.0519	--
	0.0213	0.0157	0.1274	0.0203	0.1151	0.0517	--
	0.0205	0.0152	0.1266	0.0196	0.1139	0.0512	--
	0.0203	0.0127	0.125	0.0192	0.11	0.0511	--
	0.0203	0.0113	0.1245	0.019	0.1057	0.05	--
	0.0202	0.0112	0.1237	0.0162	0.1009	0.05	--
	0.0197	0.0106	0.1234	0.0158	0.1	0.0498	--
	0.0185	0.0105	0.1225	0.0151	0.0938	0.0489	--
	0.0181	0.0099	0.1222	0.0141	0.0889	0.0482	--
	0.0178	0.009	0.1215	0.0141	0.0741	0.0481	--
	0.0172	0.0087	0.1201	0.0127	0.0672	0.048
	0.017	0.0084	0.1187	0.0107	0.0575	0.0477
	0.017	0.0067	0.1182	0.0099	0.043	0.0456
	0.0167	0.0065	0.1163	0.0093	0.0289	0.0455
	0.0162	0.0056	0.1159	0.0076	--	0.0452
	0.0155	0.0035	0.1154	0.0061	--	0.045
	0.0153		0.1145	0.0054	--	0.0441
	0.0151		0.1137	0.0054	--	0.0437
	0.0145		0.1135	0.0042	--	0.0433
	0.0128		0.1132		--	0.0421
	0.012		0.1127		--	0.0416
	0.0098		0.1122		--	0.0407
	0.0079		0.1112		--	0.0392
	--		0.1099		--	0.039
	--		0.1088		--	0.038
	--		0.1082		--	0.0379
	--		0.1074		--	0.0378
	--		0.1059		--	0.0376
	--		0.1045		--	0.0375
	--		0.1037		--	0.0373
	--		0.1032		--	0.0372
	--		0.1024		--	0.0368
	--		0.1014		--	0.0366
	--		0.1005		--	0.0359
	--		0.1001		--	0.0358
	--		0.0989		--	0.0358
	--		0.0979		--	0.0353
	--		0.0974		--	0.0352
	--		0.0967		--	0.0351
	--		0.0961		--	0.0351
			0.0937		--	0.0348
			0.0924		--	0.0342
			0.091		--	0.0336
			0.0898		--	0.0336
			0.0885		--	0.0324
			0.0879		--	0.0324
			0.0868		--	0.032
			0.0842		--	0.0311
			0.0838		--	0.0308
			0.0816		--	0.0306
			0.0799		--	0.0302
			0.078		--	0.0294
			0.076		--	0.0291
			0.0745		--	0.0288
			0.0731		--	0.0284
			0.0724		--	0.0284
			0.0713		--	0.0282
			0.0695		--	0.0275
			0.0681		--	0.0271
			0.0647		--	0.027
			0.0624		--	0.027
			0.0621		--	0.0264
			0.059		--	0.0262
			0.0558		--	0.026
			0.0539		--	0.0246
			0.0478		--	0.0244
			0.0435		--	0.0243
			0.0335		--	0.0243
			0.0297		--	0.0237
			0.0214		--	0.0234
			--		--	0.0234
			--		--	0.0227
			--		--	0.0224
			--		--	0.022
			--		--	0.0217
			--		--	0.0213
			--		--	0.0212
			--		--	0.0208
			--			0.0205
			--			0.0205
			--			0.0197
			--			0.019
			--			0.0189
			--			0.0188
			--			0.0186
			--			0.0185
			--			0.0185
			--			0.0178
			--			0.0152
			--			0.0144
			--			0.0141
			--			0.014
			--			0.0135
			--			0.0133
			--			0.0132
			--			0.0124
			--			0.0115
			--			0.0113
			--			0.0112
			--			0.0106
			--			0.0098
			--			0.0096
			--			0.0086
			--			0.008
			--			0.0071
			--			0.0038
			--
			--
			--
			--
			--
			--
			--
			--
			--
			--
			--
			--
			--
			--
			--
			--
			--
			--
			--
			--
			--
			--
			--
			--
			--
			--
			--
			--
			--
			--
			--
			--
			--
			--
			--
			--
			--
			--
			--
			--
			--
			--
			--
			--
			--
			--
			--
			--
			--
			--
			--
			--
			--
			--
			--
			--
			--
			--
			--
			--
			--
			--
			--
			--
			--
			--
			--
			--
			--
			--
			--
			--
			--
			--
			--
			--
			--
			--
			--
			--
			--
			--
			--
			--
			--
			--
			--
			--
			--
			--
			--
			--
			--
			--
			--
			--
			--
			--
			--
			--
			--
			--
			--
			--
			--
			--
			--
			--
			--
			--
			--
			--
			--
			--
			--
			--
			--
			--
			--
			--
			--
			--
			--
			--
			--
			--
			--
			--
			--
			--
			--
			--
			--
			--
			--
			--
			--
			--
			--
			--
			--
			--
			--
			--
			--
			--
			--
			--
			--
			--
			--
			--
			--
			--
			--
			--
			--
			--
			--
			--
			--
			--
			--
			--
			--
			--
			--
			--
			--
			--
			--
			--
			--
			--
			--
			--
			--
			--
			--
			--
			--
			--
			--
			--
			--
			--
			--
			--
			--
			--
			--
			--
			--
			--
			--
			--
			--
			--
			--
			--
			--
			--
			--
			--
			--
			--
			--
			--
			--
			--
			--
			--
			--
			--
			--
			--
			--
			--
			--
			--
			--
			--
			--
			--
			--
			--
			--
			--
			--
			--
			--
			--
			--
			--
			--
			--
			--
			--
			--
			--
			--
			--
			--
			--
			--
			--
			--
			--
			--
			--
			--

## Sheet: Figure S13B
Long name	Averaged traction stress	Averaged traction stress	Averaged traction stress	Averaged traction stress	Averaged traction stress	Averaged traction stress	Averaged traction stress	Averaged traction stress
Unit	Pa	Pa	Pa	Pa	Pa	Pa	Pa	Pa
Comments	2kPa_SR	2kPa_HR	10kPa_SR	10kPa_HR	20kPa_SR	20kPa_HR	40kPa_SR	40kPa_HR
Data	24.7347	53.4292	136.916	81.0922	204.134	161.445	378.046	278.536
	16.4547	130.393	68.48	107.376	341.24	186.958	337.315	397.905
	28.4184	112.529	104.306	84.0607	189.762	216.102	220.959	370.668
		67.0112	81.1212	102.223	171.785	129.966	387.395	390.688
	42.6639	29.769	115.88	64.2518	247.045	168.93	189.336	258.665
		19.7486	72.7769	121.352	225.983	78.3164	268.611	228.576
	43.3909	53.9472	167.284	95.5424	155.89	99.3147	266.543	340.292
	37.8834	20.219	100.805	119.997	257.803	122.583	326.269	236.866
	118.378	9.03522	106.884	83.0651	234.569	166.384	231.998	165.103
	133.096	97.2858	73.3859	67.6174	307.552	142.066	253.345	186.857
	52.3879	29.3037	119.19	123.355	201.932	84.5005	290.912	295.548
		22.6527	111.258	72.3286	244.579	73.4298	353.784	243.576
	34.092	12.1641	66.1969	56.7844	146.368	184.506	279.137	195.469
	47.4298		160.014	86.3783	142.533	173.318	260.449	226.422
		14.6336	114.209	85.1114	139.172	152.043	383.723	387.178
		12.7703	139.13	72.5268	249.164	167.352	241.448	270.787
	68.0404	23.6838	205.259	93.8896		247.073	236.177	215.03
	46.0622	44.0454	97.6312	72.2216		154.341	313.871	247.73
	17.8657	18.9049	107.376	100.067		154.613	204.071
	19.4807	39.6848	133.532	116.528		126.154	278.002
	26.2486	72.0781	104.166	136.954		86.3064	211.608
	35.9107			108.663		87.2413	244.454
	15.4115			117.099
	95.8806
	47.9378

[truncated: 4 more sheets: Figure S14B, Figure S14C, Figure S14D, Figure S14E]
